# Supplementary material for: Gut microbiome of helminth-infected indigenous Malaysians is context dependent
Source: Microbiome. 2022 Dec 7;10:214. doi: 10.1186/s40168-022-01385-x (PMC9727879; doi:10.1186/s40168-022-01385-x)
Supplement: Supplementary file 2 — Additional file 1: Table S1. MaAsLin2 results of the bacterial taxa differentially abundant between OA and KL subjects independent of village, age, and sex as covariates. Table S2. Relative impact of village, helminth infection and Trichuris infection on gut microbiome dissimilarity across samples (ADONIS, ANOSIM, and Betadisper; permutation = 999) in the cross-sectional analysis. Table S3. MaAsLin2 results of the bacterial taxa that are independent and associated with the interaction between helminth and village. Table S4. Relative impact of deworming on gut microbiome dissimilarity of different group of Orang Asli samples based on their microbiome data in pre and post anthelmintic treatment (ADONIS, ANOSIM, and Betadisper; permutation = 999). Table S5. MaAsLin2 results of the bacterial taxa that are altered by treatment response, controlling for infection status and village as fixed effects. Table S6. MaAsLin2 results of the bacterial taxa that are associated with treatment response, associated with helminth status or not, correcting for village as a covariate. Table S7. Relative impact of the deworming on gut microbiome dissimilarity of different group of Orang Asli samples based on their gut microbiome data in pre, 21-day, and 42-day post- anthelmintic treatment (ADONIS, ANOSIM, and Betadisper; permutation = 999). Table S8. Spearman correlation analysis on the growth rate (GRiD score) of the bacterial species with Trichuris burden among the pre-treatment samples. Table S9. Spearman correlation analysis on the growth rate (GRiD score) of the bacterial species with Trichuris burden among the Responders. Table S10. MaAsLin2 results of the bacterial replication (based on GRiD score) that are associated with Trichuris infection while controlling for treatment group and villages. [file 40168_2022_1385_MOESM1_ESM.xlsx]

## Sheet: Supplementary Table S1
Table S1. MaAsLin2 results of bacterial taxa differentially abundant between OA and KL subjects that are independent of village, age, and sex as covariates.
No	Species	Variable	Value	Coefficient	Standard error	N	N.not.0	p	Adjusted p	Signifcant associations
1	HRGM_Genome_0171	KL vs OA cohorts	KL cohorts	1.58408	0.294909	407	111	1.3281e-07	0.000218473	8.42885
2	HRGM_Genome_3486	KL vs OA cohorts	KL cohorts	1.43535	0.281225	407	84	5.44739e-07	0.000448048	7.71061
7	CAG.492.sp000434335	KL vs OA cohorts	KL cohorts	-2.04664	0.487862	407	334	3.35416e-05	0.00816958	-4.80734
6	CAG.964.sp000435335	KL vs OA cohorts	KL cohorts	-1.37141	0.318881	407	399	2.14696e-05	0.00816958	-4.80734
4	HRGM_Genome_2427	KL vs OA cohorts	KL cohorts	-1.29668	0.306337	407	372	2.85726e-05	0.00816958	-4.80734
5	HRGM_Genome_2883	KL vs OA cohorts	KL cohorts	1.46502	0.34683	407	213	2.9701e-05	0.00816958	4.80734
3	Ruminococcus_E.sp003438075	KL vs OA cohorts	KL cohorts	-1.47081	0.351315	407	407	3.47642e-05	0.00816958	-4.80734
8	CAG.313.sp900539265	KL vs OA cohorts	KL cohorts	1.30739	0.33199	407	308	9.67371e-05	0.0176814	4.03524
9	Phascolarctobacterium.sp000436095	KL vs OA cohorts	KL cohorts	1.73571	0.437349	407	170	8.61125e-05	0.0176814	4.03524
10	HRGM_Genome_2274	KL vs OA cohorts	KL cohorts	1.21726	0.320715	407	322	0.000169949	0.0256062	3.66492
11	Noviherbaspirillum.massiliense	KL vs OA cohorts	KL cohorts	0.785725	0.20662	407	69	0.000171227	0.0256062	3.66492
12	UBA7173.sp900548705	KL vs OA cohorts	KL cohorts	0.88294	0.234358	407	84	0.000189432	0.025968	3.65089
13	Stoquefichus.sp001244545	KL vs OA cohorts	KL cohorts	-1.02368	0.278563	407	381	0.000270022	0.0341681	-3.37646
14	UMGS929.sp900546875	KL vs OA cohorts	KL cohorts	0.924782	0.257074	407	90	0.000361251	0.0424469	3.1595

## Sheet: Supplementary Table S2
Table S2. Relative impact of village, helminth infection and Trichuris infection on gut microbiome dissimilarity across samples (ADONIS, ANOSIM, and Betadisper; permutation = 999) in the cross-sectional analysis.
Group	Jaccard							Bray-Curtis							Sample size
	ADONIS			ANOSIM		Tukey test		ADONIS			ANOSIM		Tukey test
	p	F statistic	R2 value	p	R value	Compare group	p	p	F statistic	R2 value	p	R value	Compare group	p
Villages	0.001	10.133	0.073	0.001	0.215	Judah-Bangkong	0.9999	0.001	15.058	0.105	0.001	0.215	Judah-Bangkong	0.9988	All samples (n = 650)
						KL-Bangkong	0.7904						KL-Bangkong	0.795
						Legong-Bangkong	0.0013						Legong-Bangkong	0.0019
						Rasau-Bangkong	0.0018						Rasau-Bangkong	0.0037
						Sepat-Bangkong	0.3373						Sepat-Bangkong	0.3428
						KL-Judah	0.7525						KL-Judah	0.8407
						Legong-Judah	0						Legong-Judah	0.0001
						Rasau-Judah	0.0001						Rasau-Judah	0.0005
						Sepat-Judah	0.2062						Sepat-Judah	0.292
						Legong-KL	0.2259						Legong-KL	0.2653
						Rasau-KL	0.2055						Rasau-KL	0.2843
						Sepat-KL	0.9913						Sepat-KL	0.9914
						Rasau-Legong	0.9999						Rasau-Legong	1
						Sepat-Legong	0.5371						Sepat-Legong	0.596
						Sepat-Rasau	0.4852						Sepat-Rasau	0.6026
Helminth infection	0.001	8.485	0.024	0.001	0.145	Yes-No	0.9475	0.001	12.783	0.035	0.001	0.145	Yes-No	0.9989	All pre-treatment Orang Asli samples (n = 351)
Trichuris infection	0.001	8.715	0.024	0.001	0.157	Yes-No	0.225	0.001	13.099	0.036	0.001	0.157	Yes-No	0.2568	All pre-treatmnet Orang Asli samples (n = 351)

## Sheet: Supplementary Table S3
Table S3. MaAsLin2 results of the bacterial taxa that are independent and associated with the interaction between helminth and village.
No	Species	Variable	Value	Coefficient	Standard error	N	N.not.0	p	Adjusted p	Signifcant associations
1	Mesosutterella.multiformis	Helminth	Yes	-4.54258	0.575695	351	76	4.13343e-14	6.11954e-10	-21.2144
2	Mesosutterella.massiliensis	Bangkong x Helminth	Bangkong x No	-1.6702	0.233967	351	46	5.71582e-12	4.23114e-08	-16.9782
3	Mesosutterella.massiliensis	Helminth	Yes	-2.74292	0.388408	351	46	9.26786e-12	4.57369e-08	-16.9004
4	UBA3375.sp900551955	Helminth	Yes	6.59682	0.998831	351	84	1.53189e-10	5.66991e-07	14.3829
5	UMGS1502.sp900552365	Village	Rasau	7.95025	1.21374	351	304	2.11797e-10	6.27129e-07	14.2821
6	Mesosutterella.multiformis	Judah x Helminth	Judah x No	-1.39145	0.216248	351	76	4.19587e-10	1.03533e-06	-13.7808
7	CAG.605.sp000433475	Helminth	Yes	5.1403	0.807184	351	163	6.18458e-10	1.15459e-06	13.6718
8	Mesosutterella.multiformis	Bangkong x Helminth	Bangkong x No	-2.20786	0.346783	351	76	6.2389e-10	1.15459e-06	-13.6718
9	CAG.877.sp900552495	Helminth	Yes	3.78154	0.628178	351	150	4.51175e-09	7.42183e-06	11.8111
10	UBA3789.sp900543055	Helminth	Yes	4.98969	0.833222	351	182	5.37523e-09	7.95802e-06	11.7413
11	RC9.sp900545245	Village	Rasau	7.45288	1.25923	351	234	7.91117e-09	1.06477e-05	11.4502
12	CAG.877.sp000433455	Helminth	Yes	4.1535	0.705089	351	158	9.22291e-09	1.13788e-05	11.3838
13	UMGS911.sp900545935	Village	Rasau	6.13942	1.05044	351	320	1.18742e-08	1.35229e-05	11.2111
14	C941.sp004557565	Village	Legong	8.26337	1.42526	351	268	1.53172e-08	1.61979e-05	11.0306
15	Parabacteroides.sp900549585	Village	Rasau	6.63093	1.16587	351	322	2.77383e-08	2.73777e-05	10.5058
16	HRGM_Genome_4612	Village	Rasau	5.64995	0.997418	351	198	3.13574e-08	2.90154e-05	10.4477
18	CAG.605.sp900545005	Helminth	Yes	3.42137	0.607626	351	123	3.75414e-08	3.15606e-05	10.3636
17	Parabacteroides.sp900549585	Village	Legong	6.34079	1.12693	351	322	3.83716e-08	3.15606e-05	10.3636
19	UMGS1502.sp900552365	Village	Legong	6.52728	1.1732	351	304	5.34951e-08	4.16839e-05	10.0854
20	RC9.sp900541925	Village	Rasau	6.91183	1.2482	351	212	6.13756e-08	4.54333e-05	9.99926
21	C941.sp004557565	Village	Rasau	8.14052	1.4745	351	268	6.69369e-08	4.71905e-05	9.96132
22	CAG.628.sp000438415	Helminth	Yes	4.74338	0.865668	351	199	8.30565e-08	5.58932e-05	9.79207
23	RC9.sp000432655	Village	Rasau	5.69486	1.04523	351	258	9.75255e-08	6.27767e-05	9.67593
24	Prevotellamassilia.sp000437675	Village	Legong	5.7127	1.05025	351	243	1.02203e-07	6.30467e-05	9.67163
25	HRGM_Genome_2385	Village	Rasau	6.0388	1.11534	351	205	1.16302e-07	6.45522e-05	9.64804
28	Lactobacillus.paragasseri	Helminth	Yes	-5.21536	0.962292	351	161	1.13107e-07	6.45522e-05	-9.64804
26	Prevotellamassilia.sp900539625	Village	Legong	7.41501	1.37109	351	260	1.20079e-07	6.45522e-05	9.64804
27	RC9.sp000435075	Village	Legong	9.09084	1.68197	351	272	1.22085e-07	6.45522e-05	9.64804
30	Mesosutterella.massiliensis	Village	Judah	-3.23261	0.59971	351	46	1.3157e-07	6.65424e-05	-9.61767
29	RC9.sp900545245	Village	Legong	6.55509	1.21717	351	234	1.34838e-07	6.65424e-05	9.61767
31	UMGS1217.sp900549625	Helminth	Yes	3.73441	0.695261	351	180	1.45062e-07	6.92787e-05	9.57737
33	CAG.1427.sp000434775	Village	Rasau	6.26557	1.17216	351	283	1.65559e-07	7.19403e-05	9.53967
32	HRGM_Genome_2392	Village	Rasau	5.31004	0.994193	351	169	1.69202e-07	7.19403e-05	9.53967
34	Prevotellamassilia.sp000437675	Village	Rasau	5.80431	1.08653	351	243	1.68356e-07	7.19403e-05	9.53967
35	RC9.sp000432655	Village	Legong	5.39515	1.01032	351	258	1.70072e-07	7.19403e-05	9.53967
36	HRGM_Genome_3335	Village	Legong	8.07242	1.51921	351	287	1.94547e-07	8.00073e-05	9.43339
37	CAG.313.sp003539625	Village	Rasau	6.12659	1.16191	351	285	2.38991e-07	9.56288e-05	9.25504
38	Mesosutterella.massiliensis	Judah x Helminth	Judah x No	-0.761504	0.145898	351	46	3.125e-07	0.000119984	-9.02815
39	Neisseria.macacae	Helminth	Yes	2.37368	0.454975	351	101	3.16067e-07	0.000119984	9.02815
41	HRGM_Genome_2386	Village	Rasau	5.61241	1.08024	351	207	3.52105e-07	0.000126677	8.97387
42	RC9.sp000431015	Village	Legong	8.33574	1.60568	351	290	3.59369e-07	0.000126677	8.97387
40	UMGS911.sp900545935	Village	Legong	5.27587	1.01536	351	320	3.51188e-07	0.000126677	8.97387
43	CAG.877.sp900554315	Helminth	Yes	2.41002	0.465908	351	114	3.94342e-07	0.000135773	8.90453
44	CAG.877.sp900552495	Judah x Helminth	Judah x No	1.21691	0.235962	351	150	4.25872e-07	0.000143296	8.8506
45	HRGM_Genome_3335	Village	Rasau	8.08939	1.5717	351	287	4.48149e-07	0.000143676	8.84795
46	RC9.sp900541925	Village	Legong	6.2055	1.20651	351	212	4.56115e-07	0.000143676	8.84795
47	UBA3631.sp900546275	Village	Legong	4.63106	0.899393	351	199	4.4335e-07	0.000143676	8.84795
48	Mesosutterella.massiliensis	Village	Rasau	-3.17252	0.621026	351	46	5.41552e-07	0.000167035	-8.69731
49	HRGM_Genome_2416	Helminth	Yes	3.84373	0.757335	351	167	6.3717e-07	0.000192516	8.55533
50	Prevotellamassilia.sp900539625	Village	Rasau	7.17937	1.41847	351	260	6.82172e-07	0.000198031	8.52709
51	UBA3631.sp900544605	Helminth	Yes	2.8401	0.56079	351	122	6.71909e-07	0.000198031	8.52709
52	HRGM_Genome_3301	Helminth	Yes	3.58442	0.709047	351	168	7.02784e-07	0.000200091	8.51674
53	CAG.449.sp000432895	Village	Legong	4.84401	0.961181	351	295	7.58297e-07	0.000211822	8.45976
54	RC9.sp000431015	Village	Rasau	8.34326	1.66115	351	290	8.23834e-07	0.000225868	8.39556
55	UBA6398.sp003150315	Village	Legong	7.4227	1.47961	351	257	8.47759e-07	0.000228201	8.38528
56	Succinivibrio.sp900555115	Helminth	Yes	3.04871	0.610896	351	121	9.61809e-07	0.000254278	8.27708
57	HRGM_Genome_5292	Village	Legong	5.37421	1.07928	351	202	1.01482e-06	0.000259606	8.25634
58	Mesosutterella.massiliensis	Village	Legong	-2.9888	0.600285	351	46	1.01703e-06	0.000259606	-8.25634
59	CAG.460.sp000438075	Helminth	Yes	4.5926	0.923434	351	170	1.04469e-06	0.000262147	8.24661
60	CAG.762.sp000432575	Helminth	Yes	3.45433	0.695783	351	175	1.08946e-06	0.000268825	8.22145
61	HRGM_Genome_4476	Helminth	Yes	3.02334	0.614471	351	184	1.34767e-06	0.000327087	8.02528
62	Prevotella.sp900548745	Village	Legong	6.01451	1.22405	351	289	1.39077e-06	0.000332104	8.01006
63	CAG.1427.sp900548955	Village	Legong	-4.89246	0.997645	351	158	1.456e-06	0.000336815	-7.99598
64	HRGM_Genome_0354	Village	Judah	-4.66229	0.950695	351	139	1.45542e-06	0.000336815	-7.99598
65	CAG.877.sp000433455	Judah x Helminth	Judah x No	1.29495	0.264852	351	158	1.56123e-06	0.0003556	7.9417
66	CAG.841.sp900544285	Village	Rasau	3.44284	0.70559	351	346	1.6366e-06	0.000366258	7.91217
67	HRGM_Genome_4074	Village	Legong	5.58823	1.1459	351	269	1.6575e-06	0.000366258	7.91217
68	Phocaeicola.sp000434735	Village	Legong	5.29804	1.08821	351	320	1.72249e-06	0.000375021	7.88853
69	CAG.628.sp000438415	Judah x Helminth	Judah x No	1.58066	0.32517	351	199	1.78518e-06	0.000383037	7.86738
70	Prevotella.sp900550035	Village	Legong	6.79952	1.39999	351	292	1.82079e-06	0.000385098	7.86201
72	HRGM_Genome_0341	Village	Judah	-4.05878	0.83735	351	148	1.90569e-06	0.000391857	-7.84461
71	RC9.sp000435075	Village	Rasau	8.43703	1.74008	351	272	1.89253e-06	0.000391857	7.84461
73	HRGM_Genome_4470	Helminth	Yes	2.41166	0.497901	351	108	1.93757e-06	0.000392956	7.84181
74	HRGM_Genome_2393	Village	Rasau	5.12811	1.06032	351	161	2.00506e-06	0.000401147	7.82118
75	CAG.451.sp000438295	Helminth	Yes	4.71952	0.976465	351	203	2.03453e-06	0.000401616	7.82001
76	Limosilactobacillus.mucosae	Helminth	Yes	-5.26275	1.09037	351	231	2.09946e-06	0.00040898	-7.80184
77	CAG.449.sp000432895	Village	Rasau	4.79075	0.994391	351	295	2.18813e-06	0.000420718	7.77355
78	CAG.878.sp000432255	Helminth	Yes	3.25046	0.67689	351	193	2.3553e-06	0.000447054	7.71283
79	CAG.460.sp000438075	Judah x Helminth	Judah x No	1.65961	0.346869	351	170	2.55594e-06	0.000478996	7.64382
81	Limosilactobacillus.antri	Helminth	Yes	-3.21922	0.675231	351	167	2.76613e-06	0.000506998	-7.587
80	UBA1777.sp900549645	Village	Rasau	4.33794	0.909996	351	326	2.77385e-06	0.000506998	7.587
83	CAG.349.sp003539515	Village	Legong	6.73396	1.41567	351	191	2.90898e-06	0.000512707	7.57581
84	HRGM_Genome_0353	Village	Judah	-4.35895	0.916043	351	142	2.88602e-06	0.000512707	-7.57581
82	SFMI01.sp004556155	Village	Rasau	6.0616	1.27394	351	317	2.89029e-06	0.000512707	7.57581
85	HRGM_Genome_2385	Village	Legong	5.11084	1.07809	351	205	3.13454e-06	0.000545963	7.51296
88	HRGM_Genome_0344	Village	Rasau	-5.77598	1.22059	351	220	3.26072e-06	0.00054858	-7.50818
87	Phocaeicola.sp000434735	Village	Rasau	5.33052	1.12581	351	320	3.22009e-06	0.00054858	7.50818
86	UMGS1484.sp900552285	Village	Rasau	4.7393	1.00142	351	319	3.25351e-06	0.00054858	7.50818
89	HRGM_Genome_5292	Village	Rasau	5.26618	1.11658	351	202	3.50654e-06	0.000583308	7.4468
90	Veillonella.sp003463825	Village	Judah	-4.16703	0.887623	351	158	3.87611e-06	0.00063762	-7.35777
91	Prevotella.sp900546575	Village	Legong	6.05381	1.29063	351	289	3.94805e-06	0.000642317	7.35043
92	CAG.605.sp000433475	Village	Legong	5.82069	1.2475	351	163	4.42139e-06	0.000707323	7.25402
93	UBA3375.sp900551955	Judah x Helminth	Judah x No	1.75019	0.37519	351	84	4.44317e-06	0.000707323	7.25402
94	CAG.582.sp000435515	Helminth	Yes	3.03741	0.652814	351	176	4.69333e-06	0.000739199	7.20994
95	Parasutterella.excrementihominis	Village	Legong	-4.73107	1.01858	351	125	4.86781e-06	0.00075861	-7.18402
96	Bifidobacterium.breve	Village	Rasau	-6.59151	1.4212	351	331	5.02069e-06	0.000765588	-7.17487
98	HRGM_Genome_4281	Village	Legong	3.18535	0.687098	351	140	5.06772e-06	0.000765588	7.17487
97	Prevotellamassilia.sp900540885	Village	Legong	6.82096	1.47105	351	314	5.04856e-06	0.000765588	7.17487
99	HRGM_Genome_0341	Village	Rasau	-4.01462	0.867113	351	148	5.2097e-06	0.000779087	-7.15739
100	Prevotella.sp000434975	Village	Legong	5.94286	1.2849	351	337	5.32274e-06	0.000788031	7.14597
101	HRGM_Genome_0344	Village	Judah	-5.44328	1.1787	351	220	5.49686e-06	0.000805753	-7.12373
102	HRGM_Genome_0264	Helminth	Yes	-3.8395	0.833541	351	197	5.79847e-06	0.000841631	-7.08017
103	Parasutterella.excrementihominis	Village	Rasau	-4.84987	1.05377	351	125	5.90012e-06	0.000848071	-7.07255
104	HRGM_Genome_0343	Village	Judah	-4.04249	0.880392	351	142	6.19261e-06	0.000881554	-7.03382
106	HRGM_Genome_2420	Helminth	Yes	3.62281	0.79053	351	199	6.44713e-06	0.000908096	7.00416
105	Veillonella.atypica	Village	Rasau	-5.98494	1.3065	351	236	6.50174e-06	0.000908096	-7.00416
107	HRGM_Genome_3508	Helminth	Yes	2.16566	0.475539	351	153	7.33295e-06	0.00101462	6.89324
108	RC9.sp900546445	Village	Rasau	4.86887	1.07085	351	209	7.57909e-06	0.00103897	6.86953
109	HRGM_Genome_5331	Rasau x Helminth	Rasau x No	0.512763	0.112945	351	104	7.81354e-06	0.00106128	6.84828
110	HRGM_Genome_2386	Village	Legong	4.7333	1.04416	351	207	8.05573e-06	0.00108423	6.82689
111	UBA4372.sp900543815	Village	Legong	5.84353	1.29039	351	253	8.22261e-06	0.00109672	6.81543
112	CAG.628.sp000438415	Village	Legong	6.04548	1.33789	351	199	8.59162e-06	0.0011357	6.7805
113	F23.B02.sp001916715	Village	Rasau	5.38565	1.19407	351	309	8.91565e-06	0.00116811	6.75237
114	HRGM_Genome_2388	Village	Rasau	4.14312	0.91928	351	174	9.05254e-06	0.00117564	6.74594
115	UBA3789.sp900543055	Judah x Helminth	Judah x No	1.40689	0.312983	351	182	9.54002e-06	0.00122817	6.70223
116	HRGM_Genome_2698	Sepat x Helminth	Sepat x No	-0.711514	0.15841	351	123	9.68976e-06	0.0012367	-6.69531
117	HRGM_Genome_0353	Village	Rasau	-4.2582	0.948603	351	142	9.80554e-06	0.00124078	-6.69202
118	CAG.460.sp900544625	Helminth	Yes	4.33648	0.967483	351	168	1.01001e-05	0.00126333	6.67401
119	Limosilactobacillus.vaginalis	Helminth	Yes	-2.50935	0.559996	351	111	1.01544e-05	0.00126333	-6.67401
120	UBA636.sp900546285	Village	Legong	4.73153	1.05983	351	326	1.09274e-05	0.00134817	6.60901
121	CAG.269.sp900554565	Village	Legong	4.74526	1.06413	351	209	1.11763e-05	0.00136748	6.59478
122	HRGM_Genome_3508	Judah x Helminth	Judah x No	0.796209	0.178626	351	153	1.12708e-05	0.00136774	6.5946
123	HRGM_Genome_0354	Village	Rasau	-4.38534	0.984486	351	139	1.14184e-05	0.00137439	-6.58975
125	CAG.460.sp000437355	Helminth	Yes	3.59999	0.809079	351	133	1.16703e-05	0.00138926	6.57899
124	HRGM_Genome_4074	Village	Rasau	5.27348	1.1855	351	269	1.17296e-05	0.00138926	6.57899
126	CAG.628.sp003524085	Helminth	Yes	2.90145	0.654171	351	126	1.24202e-05	0.00144788	6.53765
127	CAG.877.sp000433455	Village	Legong	4.83402	1.08971	351	158	1.23806e-05	0.00144788	6.53765
128	Prevotellamassilia.timonensis	Village	Legong	6.68038	1.50984	351	322	1.30195e-05	0.00149421	6.50616
129	UMGS1781.sp900553695	Helminth	Yes	3.14985	0.711641	351	147	1.29272e-05	0.00149421	6.50616
130	CAG.83.sp900550615	Village	Legong	3.16534	0.716165	351	346	1.3291e-05	0.00151363	6.49324
131	HRGM_Genome_4612	Village	Legong	4.25807	0.964107	351	198	1.34815e-05	0.00152361	6.48667
132	HRGM_Genome_5284	Village	Legong	4.06674	0.922297	351	163	1.39149e-05	0.00156068	6.46263
133	UMGS1883.sp900555935	Village	Rasau	4.55979	1.03654	351	251	1.45549e-05	0.00162019	6.42521
134	HRGM_Genome_2392	Village	Legong	4.2229	0.96099	351	169	1.48577e-05	0.00163095	6.41859
135	Lactococcus.garvieae	Helminth	Yes	4.27045	0.971859	351	248	1.48719e-05	0.00163095	6.41859
136	CAG.313.sp003539625	Village	Legong	4.92826	1.1231	351	285	1.5267e-05	0.00164983	6.40708
137	Succinivibrio.sp900555115	Village	Legong	4.14334	0.94414	351	121	1.52404e-05	0.00164983	6.40708
140	Butyricimonas.faecihominis	Helminth	Yes	-3.68267	0.842844	351	279	1.65613e-05	0.00175136	-6.34737
138	Prevotella.sp000434975	Village	Rasau	5.81143	1.3293	351	337	1.63853e-05	0.00175136	6.34737
139	RC9.sp000432515	Village	Legong	5.80558	1.32849	351	285	1.65104e-05	0.00175136	6.34737
141	HRGM_Genome_2615	Village	Legong	4.58377	1.05049	351	257	1.69889e-05	0.00177127	6.33606
142	Limosilactobacillus.vaginalis_A	Helminth	Yes	-3.29383	0.75484	351	143	1.69777e-05	0.00177127	-6.33606
143	UBA10281.sp900548285	Village	Legong	5.2524	1.20737	351	203	1.79837e-05	0.00186188	6.28617
144	Prevotellamassilia.sp900541575	Village	Legong	5.4828	1.26233	351	282	1.85277e-05	0.00189174	6.27026
145	RC9.sp000434935	Village	Legong	6.22999	1.43394	351	256	1.84264e-05	0.00189174	6.27026
146	UMGS1668.sp900553955	Village	Rasau	5.64264	1.30087	351	274	1.89964e-05	0.00192632	6.25214
147	HRGM_Genome_3940	Village	Legong	3.50841	0.80916	351	210	1.91389e-05	0.00192756	6.2515
148	F23.B02.sp001916715	Village	Legong	4.99161	1.15419	351	309	2.00739e-05	0.00200807	6.21058
149	Veillonella.sp900545205	Village	Rasau	-4.34956	1.00618	351	264	2.0243e-05	0.00201139	-6.20893
150	CAG.724.sp003524145	Village	Rasau	5.22502	1.20998	351	272	2.0643e-05	0.00203746	6.19605
153	HRGM_Genome_3571	Village	Judah	-2.89091	0.670372	351	70	2.11704e-05	0.00205564	-6.18717
152	HRGM_Genome_4519	Helminth	Yes	2.75852	0.639791	351	178	2.12437e-05	0.00205564	6.18717
151	Prevotella.sp900544495	Village	Legong	5.24887	1.21692	351	280	2.10929e-05	0.00205564	6.18717
155	HRGM_Genome_4476	Village	Legong	4.09187	0.949664	351	184	2.15043e-05	0.00206296	6.18361
154	UMGS1045.sp900547995	Helminth	Yes	2.41061	0.5596	351	171	2.1598e-05	0.00206296	6.18361
156	CAG.582.sp000435515	Judah x Helminth	Judah x No	1.05556	0.245216	351	176	2.18907e-05	0.00207751	6.17658
157	HRGM_Genome_2777	Village	Rasau	4.92656	1.14864	351	213	2.33974e-05	0.00220636	6.11641
158	CAG.1427.sp900551155	Village	Legong	-3.89769	0.909517	351	76	2.37577e-05	0.00222616	-6.10748
159	UMGS1668.sp900553955	Village	Legong	5.38558	1.25742	351	274	2.40037e-05	0.00223506	6.10349
161	HRGM_Genome_2346	Helminth	Yes	2.54965	0.595788	351	168	2.43721e-05	0.00224117	6.10076
160	HRGM_Genome_4651	Village	Rasau	4.0022	0.934938	351	187	2.42429e-05	0.00224117	6.10076
162	CAG.611.sp000434175	Helminth	Yes	3.08833	0.722035	351	197	2.46018e-05	0.00224833	6.09757
163	HRGM_Genome_3940	Village	Rasau	3.57261	0.837117	351	210	2.56184e-05	0.00232688	6.06323
164	Veillonella.sp900538355	Village	Judah	-4.07119	0.955617	351	178	2.64454e-05	0.00238734	-6.03758
165	UBA3789.sp900543055	Village	Legong	5.46931	1.28775	351	182	2.79538e-05	0.00250822	5.98818
168	CAG.533.sp900553855	Helminth	Yes	2.33662	0.551336	351	145	2.90511e-05	0.00256585	5.96547
166	Eisenbergiella.tayi	Helminth	Yes	-1.9551	0.461098	351	350	2.88077e-05	0.00256585	-5.96547
167	HRGM_Genome_4496	Village	Rasau	3.50554	0.827252	351	163	2.9116e-05	0.00256585	5.96547
169	HRGM_Genome_2389	Village	Rasau	4.58622	1.08352	351	208	2.97225e-05	0.0026038	5.95078
171	HRGM_Genome_4496	Village	Legong	3.38006	0.799624	351	163	3.04383e-05	0.00262	5.94458
172	Megasphaera_B.sp900538925	Helminth	Yes	-3.38729	0.801079	351	157	3.02651e-05	0.00262	-5.94458
170	UMGS1338.sp900550805	Village	Legong	4.55515	1.07704	351	326	3.01492e-05	0.00262	5.94458
173	UMGS1781.sp900553365	Helminth	Yes	2.26793	0.537154	351	143	3.108e-05	0.00265977	5.92952
174	HRGM_Genome_4247	Helminth	Yes	-3.13726	0.744972	351	212	3.25359e-05	0.00276835	-5.8895
175	Prevotella.sp000436915	Village	Legong	5.82696	1.38435	351	295	3.28213e-05	0.00277668	5.8865
176	HRGM_Genome_4651	Village	Legong	3.79869	0.903714	351	187	3.36253e-05	0.00282853	5.868
177	CAG.1193.sp000436255	Helminth	Yes	2.485	0.592161	351	157	3.46164e-05	0.00288453	5.84839
178	HRGM_Genome_2793	Helminth	Yes	2.21508	0.527896	351	100	3.46806e-05	0.00288453	5.84839
179	Enterocloster.clostridioformis	Helminth	Yes	-1.72802	0.413016	351	347	3.64927e-05	0.00301829	-5.80307
180	Veillonella.sp003463825	Village	Rasau	-3.84245	0.919173	351	158	3.70406e-05	0.00304659	-5.79373
181	UBA10281.sp900548285	Village	Rasau	5.20821	1.24908	351	203	3.87351e-05	0.00316836	5.75454
182	UMGS1217.sp900549625	Village	Legong	4.47534	1.07453	351	180	3.95001e-05	0.00321318	5.74049
183	CAG.269.sp001916065	Village	Rasau	5.90917	1.42088	351	277	4.05219e-05	0.00327829	5.72043
184	Prevotella.stercorea	Village	Legong	6.70174	1.61341	351	302	4.13825e-05	0.00331172	5.71029
185	UBA3631.sp900546275	Village	Rasau	3.86556	0.930468	351	199	4.12688e-05	0.00331172	5.71029
186	CAG.269.sp900554565	Helminth	Yes	2.85869	0.688531	351	209	4.17114e-05	0.0033201	5.70776
187	CAG.724.sp003524145	Village	Legong	4.85396	1.16957	351	272	4.19978e-05	0.00332408	5.70656
188	HRGM_Genome_3789	Helminth	Yes	2.86082	0.689519	351	155	4.22105e-05	0.00332408	5.70656
189	Ligilactobacillus.salivarius	Helminth	Yes	-4.99941	1.20704	351	257	4.34779e-05	0.00340577	-5.68228
191	HRGM_Genome_4476	Judah x Helminth	Judah x No	0.954208	0.230813	351	184	4.49021e-05	0.0034805	5.66058
190	UMGS1502.sp900552365	Village	Judah	4.84652	1.17208	351	304	4.47388e-05	0.0034805	5.66058
192	CAG.1427.sp000434775	Village	Legong	4.67951	1.13301	351	283	4.56438e-05	0.00351956	5.64942
193	HRGM_Genome_4059	Helminth	Yes	3.37598	0.817686	351	197	4.5919e-05	0.00352244	5.6486
194	HRGM_Genome_0351	Village	Judah	-3.67394	0.890316	351	184	4.63292e-05	0.00353559	-5.64488
195	RC9.sp000434935	Village	Rasau	6.11798	1.48348	351	256	4.68097e-05	0.00355393	5.6397
196	Eubacterium_R.sp900539325	Village	Legong	4.12608	1.00207	351	325	4.80859e-05	0.00361376	5.62301
197	UBA4372.sp900543815	Village	Rasau	5.49792	1.33497	351	253	4.79225e-05	0.00361376	5.62301
198	CAG.878.sp000432255	Village	Legong	4.30007	1.04613	351	193	4.95188e-05	0.00370266	5.5987
199	CAG.877.sp000433455	Village	Rasau	4.632	1.12737	351	158	4.98784e-05	0.0037108	5.59651
200	HRGM_Genome_0343	Village	Rasau	-3.74449	0.911684	351	142	5.01823e-05	0.00371475	-5.59544
202	HRGM_Genome_4470	Sepat x Helminth	Sepat x No	0.721195	0.175781	351	108	5.11014e-05	0.00374533	5.58725
201	UMGS1540.sp900552775	Village	Rasau	4.66585	1.13709	351	305	5.09964e-05	0.00374533	5.58725
203	CAG.605.sp900545005	Village	Legong	3.84894	0.939086	351	123	5.19954e-05	0.00379208	5.57484
204	HRGM_Genome_2489	Village	Legong	-5.57209	1.36034	351	325	5.25326e-05	0.00381247	-5.56948
205	HRGM_Genome_2698	Helminth	Yes	-1.83612	0.448699	351	123	5.34038e-05	0.0038568	-5.55792
206	Prevotella.sp002299635	Village	Legong	5.13141	1.25562	351	293	5.45904e-05	0.00392335	5.54081
207	HRGM_Genome_1946	Helminth	Yes	-3.38988	0.830256	351	106	5.54521e-05	0.00394697	-5.53481
208	UBA1829.sp900549415	Village	Rasau	4.16859	1.02094	351	112	5.54201e-05	0.00394697	5.53481
210	HRGM_Genome_4477	Rasau x Helminth	Rasau x No	0.578306	0.141741	351	137	5.61221e-05	0.00395661	5.53237
209	Negativibacillus.sp000435195	Helminth	Yes	-3.67454	0.900465	351	249	5.5959e-05	0.00395661	-5.53237
211	CAG.605.sp000433475	Judah x Helminth	Judah x No	1.23645	0.303202	351	163	5.65899e-05	0.00397068	5.52882
213	CAG.762.sp000432575	Judah x Helminth	Judah x No	1.0652	0.261357	351	175	5.71354e-05	0.00397131	5.52866
212	Veillonella.atypica	Village	Judah	-5.1422	1.26166	351	236	5.71108e-05	0.00397131	-5.52866
214	HRGM_Genome_2393	Village	Legong	4.17501	1.02491	351	161	5.76303e-05	0.00398699	5.52472
215	Alistipes.sp006542685	Helminth	Yes	-2.98518	0.734543	351	234	5.9926e-05	0.0041251	-5.49067
216	CAG.345.sp000433315	Village	Rasau	4.04715	0.996342	351	154	6.04142e-05	0.0041251	5.49067
217	HRGM_Genome_4470	Judah x Helminth	Judah x No	0.759666	0.187026	351	108	6.04624e-05	0.0041251	5.49067
218	Prevotella.sp900548745	Village	Rasau	5.13451	1.26634	351	289	6.22651e-05	0.0042286	5.46588
221	Acidaminococcus.massiliensis	Helminth	Yes	-2.90589	0.71888	351	111	6.54831e-05	0.00438677	-5.42916
219	Prevotellamassilia.sp900540885	Village	Rasau	6.1535	1.52188	351	314	6.51898e-05	0.00438677	5.42916
220	Veillonella.sp900538355	Village	Rasau	-4.00045	0.989584	351	178	6.54017e-05	0.00438677	-5.42916
222	HRGM_Genome_4469	Helminth	Yes	2.02538	0.502107	351	109	6.77795e-05	0.00452016	5.39921
223	CAG.452.sp000434035	Helminth	Yes	3.86344	0.958541	351	126	6.86743e-05	0.00455929	5.39059
224	UBA1191.sp900542385	Village	Judah	2.98619	0.741172	351	291	6.91023e-05	0.00456723	5.38885
226	Anaerovibrio.sp900548165	Helminth	Yes	3.18565	0.791985	351	305	7.09939e-05	0.00465073	5.37073
225	Phil1.sp004558525	Village	Rasau	3.28202	0.815905	351	313	7.09389e-05	0.00465073	5.37073
227	HRGM_Genome_0150	Village	Rasau	-2.78728	0.693395	351	161	7.17472e-05	0.00467937	-5.36459
228	CAG.1427.sp900548955	Village	Rasau	-4.14206	1.03211	351	158	7.36836e-05	0.00476369	-5.34673
229	HRGM_Genome_0351	Village	Rasau	-3.70082	0.921961	351	184	7.34168e-05	0.00476369	-5.34673
231	Prevotella.sp000436915	Village	Rasau	5.74153	1.43218	351	295	7.49529e-05	0.00478309	5.34267
230	UMGS973.sp900547295	Village	Legong	4.90106	1.22194	351	341	7.43731e-05	0.00478309	5.34267
232	Veillonella.dispar_A	Village	Judah	-3.97311	0.990991	351	208	7.48678e-05	0.00478309	-5.34267
233	CAG.841.sp900544285	Village	Legong	2.73028	0.682026	351	346	7.67184e-05	0.00480076	5.33898
234	HRGM_Genome_2403	Village	Legong	5.06925	1.26608	351	275	7.64992e-05	0.00480076	5.33898
237	HRGM_Genome_2421	Village	Legong	4.87494	1.21701	351	220	7.59532e-05	0.00480076	5.33898
236	HRGM_Genome_2481	Village	Legong	-2.598	0.649007	351	82	7.67673e-05	0.00480076	-5.33898
235	Prevotellamassilia.timonensis	Village	Rasau	6.25234	1.56201	351	322	7.68511e-05	0.00480076	5.33898
238	UMGS973.sp900547295	Village	Rasau	5.05293	1.26416	351	341	7.86402e-05	0.00489188	5.32018
239	CAG.110.sp900553805	Village	Rasau	3.19228	0.800652	351	333	8.18573e-05	0.00505685	5.28701
240	HRGM_Genome_3222	Village	Legong	4.09243	1.02651	351	273	8.19752e-05	0.00505685	5.28701
241	HRGM_Genome_2763	Village	Rasau	3.104	0.778912	351	227	8.25387e-05	0.00507048	5.28432
242	UBA3631.sp900544605	Judah x Helminth	Judah x No	0.839162	0.210649	351	122	8.29878e-05	0.005077	5.28303
243	Prevotella.sp900546575	Village	Rasau	5.30809	1.33522	351	289	8.57876e-05	0.00522669	5.25398
244	CAG.841.sp900544285	Village	Judah	2.70405	0.681372	351	346	8.81977e-05	0.00535151	5.23038
246	CAG.460.sp900551525	Helminth	Yes	3.45275	0.870637	351	155	8.9178e-05	0.00536699	5.22749
245	Veillonella.sp900552715	Village	Judah	-4.29522	1.08283	351	186	8.88556e-05	0.00536699	-5.22749
249	RUG705.sp900551455	Helminth	Yes	2.17591	0.549248	351	122	9.06789e-05	0.00543017	5.21578
248	UBA1777.sp900549645	Village	Legong	3.48308	0.879605	351	326	9.13281e-05	0.00543017	5.21578
247	UMGS1484.sp900552285	Village	Legong	3.83388	0.967974	351	319	9.09996e-05	0.00543017	5.21578
250	UBA5026.sp900552335	Village	Rasau	3.97625	1.00495	351	172	9.24863e-05	0.00547704	5.20719
251	Lactobacillus.gasseri	Helminth	Yes	-2.6995	0.684027	351	97	9.63285e-05	0.00568184	-5.17048
252	HRGM_Genome_4278	Village	Legong	3.35841	0.851353	351	165	9.6983e-05	0.00569775	5.16768
253	Megasphaera_B.sp003467125	Helminth	Yes	-3.07748	0.781034	351	115	9.87508e-05	0.00576157	-5.15654
254	UBA1829.sp900549045	Village	Legong	4.29546	1.09021	351	117	9.88477e-05	0.00576157	5.15654
256	Enteroscipio.rubneri	Village	Judah	2.59224	0.658228	351	342	9.95611e-05	0.00576255	5.15638
255	HRGM_Genome_2960	Sepat x Helminth	Sepat x No	-0.802143	0.203736	351	312	9.99725e-05	0.00576255	-5.15638
257	RC9.sp000432515	Village	Rasau	5.41102	1.37439	351	285	0.000100032	0.00576255	5.15638
258	Mesosutterella.multiformis	Rasau x Helminth	Rasau x No	-0.565622	0.143886	351	76	0.000102446	0.00587872	-5.13642
259	Sutterella.wadsworthensis_A	Village	Rasau	-5.2617	1.33989	351	133	0.000104115	0.00595142	-5.12412
260	HRGM_Genome_4158	Village	Judah	2.37673	0.605486	351	344	0.000104798	0.00596743	5.12144
262	Limosilactobacillus.vaginalis	Judah x Helminth	Judah x No	-0.824436	0.210351	351	111	0.000107321	0.00606446	-5.10531
261	UBA636.sp900546285	Village	Rasau	4.29752	1.09645	351	326	0.000107258	0.00606446	5.10531
264	HRGM_Genome_4591	Helminth	Yes	2.33544	0.596214	351	136	0.000108274	0.00607195	5.10408
263	HRGM_Genome_4773	Village	Rasau	3.40402	0.86889	351	301	0.000108035	0.00607195	5.10408
268	Actinobaculum.massiliense	Village	Rasau	-4.54569	1.16243	351	175	0.000111142	0.00609428	-5.1004
265	HRGM_Genome_2634	Village	Rasau	3.31933	0.84875	351	303	0.000110997	0.00609428	5.1004
266	UBA1191.sp900542385	Village	Rasau	3.00229	0.767516	351	291	0.000110625	0.00609428	5.1004
269	UBA1232.sp900544815	Village	Legong	3.05852	0.7818	351	318	0.000110426	0.00609428	5.1004
270	UMGS1781.sp900555075	Helminth	Yes	2.13097	0.544293	351	176	0.000109132	0.00609428	5.1004
267	UMGS1820.sp900545865	Village	Legong	5.887	1.5052	351	209	0.000110879	0.00609428	5.1004
272	RC9.sp900546445	Village	Legong	4.04436	1.03508	351	209	0.000112577	0.00612759	5.09495
271	UBA10281.sp900556195	Village	Legong	4.55069	1.16446	351	187	0.000112254	0.00612759	5.09495
273	HRGM_Genome_3301	Village	Legong	4.27998	1.09583	351	168	0.000113288	0.0061437	5.09233
274	HRGM_Genome_4255	Helminth	Yes	-2.27353	0.582467	351	259	0.00011437	0.00617976	-5.08648
275	CAG.475.sp900550915	Village	Rasau	2.69745	0.691993	351	120	0.000116743	0.00628503	5.06959
276	HRGM_Genome_3571	Village	Legong	-2.61318	0.671015	351	70	0.000118471	0.00635493	-5.05852
277	CAG.269.sp001916065	Village	Legong	5.34651	1.37343	351	277	0.000119193	0.00637058	5.05606
282	HRGM_Genome_2421	Village	Rasau	4.89642	1.25906	351	220	0.00012103	0.00637268	5.05573
278	HRGM_Genome_2910	Helminth	Yes	-1.33258	0.342449	351	348	0.000119909	0.00637268	-5.05573
280	Parasutterella.sp000980495	Village	Legong	-2.48158	0.637942	351	49	0.00012054	0.00637268	-5.05573
281	Phascolarctobacterium.sp900545535	Village	Rasau	-4.11063	1.0572	351	140	0.000121384	0.00637268	-5.05573
279	UBA6398.sp003150315	Village	Rasau	5.95311	1.53073	351	257	0.000120979	0.00637268	5.05573
283	CAG.460.sp000437315	Helminth	Yes	3.27088	0.841885	351	158	0.00012284	0.00642632	5.04735
284	Limosilactobacillus.mucosae	Judah x Helminth	Judah x No	-1.59058	0.409574	351	231	0.000123664	0.00644665	-5.04419
286	CAG.307.sp001916215	Village	Legong	4.37165	1.12627	351	303	0.000124615	0.0064508	5.04355
285	Slackia_A.sp900555495	Helminth	Yes	-1.79452	0.462259	351	333	0.000124364	0.0064508	-5.04355
287	HRGM_Genome_0365	Village	Rasau	-3.88352	1.00138	351	236	0.000126293	0.00651489	-5.03366
288	Zag1.sp900556295	Village	Rasau	4.55375	1.17451	351	116	0.00012679	0.00651782	5.03322
289	HRGM_Genome_0346	Village	Rasau	-3.88603	1.00544	351	154	0.000132992	0.00681297	-4.98893
290	Anaeroglobus.micronuciformis	Village	Judah	-3.42915	0.887558	351	106	0.000133731	0.00682719	-4.98684
291	UBA3789.sp900543055	Sepat x Helminth	Sepat x No	1.13602	0.294163	351	182	0.000134626	0.00684928	4.98361
292	Limosilactobacillus.fermentum	Helminth	Yes	-3.38876	0.878495	351	244	0.000136983	0.00692161	-4.97311
293	Sutterella.wadsworthensis	Helminth	Yes	-3.86403	1.00166	351	230	0.0001369	0.00692161	-4.97311
294	CAG.628.sp900553835	Helminth	Yes	1.63602	0.424329	351	118	0.000138015	0.00695004	4.96901
296	CAG.1193.sp000436255	Judah x Helminth	Judah x No	0.856388	0.222433	351	157	0.000140989	0.0070656	4.95252
297	CAG.460.sp900544625	Judah x Helminth	Judah x No	1.39884	0.363415	351	168	0.000141508	0.0070656	4.95252
295	Rubneribacter.badeniensis	Helminth	Yes	-1.45022	0.376805	351	349	0.000141742	0.0070656	-4.95252
298	UMGS1491.sp900554775	Village	Rasau	5.68439	1.47842	351	154	0.00014388	0.00714815	4.9409
300	HRGM_Genome_2419	Village	Rasau	4.52863	1.17942	351	253	0.000146817	0.00724541	4.92739
299	UMGS1815.sp900555345	Village	Legong	4.41905	1.15072	351	276	0.000146519	0.00724541	4.92739
301	CAG.632.sp000431515	Village	Legong	3.60231	0.939055	351	342	0.00014891	0.00730003	4.91988
302	Veillonella.sp900556785	Village	Judah	-3.97765	1.03682	351	180	0.000148727	0.00730003	-4.91988
303	Bilophila.sp900550745	Village	Sepat	4.07081	1.06153	351	290	0.000149645	0.00731186	4.91826
305	Alistipes.sp900550375	Helminth	Yes	-2.21129	0.577237	351	151	0.000152009	0.00737928	-4.90908
306	CAG.1193.sp900550145	Village	Legong	4.35372	1.13676	351	212	0.00015252	0.00737928	4.90908
304	UBA1822.sp900545365	Village	Sepat	3.56354	0.930322	351	275	0.000152232	0.00737928	4.90908
307	HRGM_Genome_2810	Village	Rasau	3.7383	0.97665	351	234	0.000153876	0.00742062	4.90349
308	HRGM_Genome_2777	Village	Legong	4.24561	1.11028	351	213	0.000156149	0.00750581	4.89208
309	CAG.488.sp000434915	Village	Rasau	5.88605	1.54006	351	263	0.000157331	0.00751383	4.89101
310	HRGM_Genome_4519	Village	Legong	3.77953	0.988797	351	178	0.000157098	0.00751383	4.89101
311	CAG.110.sp900553805	Village	Legong	2.95552	0.773913	351	333	0.0001592	0.00756549	4.88416
312	Parasutterella.sp000980495	Village	Rasau	-2.52018	0.659983	351	49	0.000159435	0.00756549	-4.88416
313	CAG.485.sp900550645	Rasau x Helminth	Rasau x No	0.49768	0.130472	351	333	0.000161983	0.00766184	4.8715
314	C941.sp004557565	Helminth	Yes	3.51496	0.922197	351	268	0.000163862	0.00770716	4.86561
315	Veillonella.sp900545205	Village	Judah	-3.70325	0.971646	351	264	0.000163982	0.00770716	-4.86561
317	CAG.307.sp001916215	Village	Rasau	4.43855	1.16518	351	303	0.000165249	0.00773051	4.86258
316	Lactiplantibacillus.plantarum	Helminth	Yes	-3.44201	0.903674	351	204	0.000165523	0.00773051	-4.86258
318	UMGS1326.sp900550775	Village	Rasau	3.57037	0.937685	351	271	0.000166336	0.00774403	4.86083
319	Butyricimonas.faecalis	Village	Legong	5.34958	1.40631	351	271	0.00016871	0.00782994	4.8498
320	HRGM_Genome_4787	Helminth	Yes	2.72685	0.717116	351	256	0.000169663	0.00784957	4.8473
321	Clostridium.neonatale	Village	Legong	-2.44404	0.643964	351	342	0.000174466	0.00804663	-4.8225
322	CAG.180.sp004556705	Village	Legong	3.09295	0.81549	351	345	0.000176202	0.00810147	4.81571
323	HRGM_Genome_3300	Village	Legong	4.85478	1.28048	351	260	0.00017713	0.00810549	4.81521
324	UBA5026.sp900550255	Helminth	Yes	2.29444	0.605231	351	164	0.000177385	0.00810549	4.81521
325	Veillonella.infantium	Village	Judah	-3.93722	1.039	351	198	0.000178471	0.00813002	-4.81219
326	Veillonella.tobetsuensis	Village	Judah	-4.09092	1.08032	351	234	0.000180313	0.00818875	-4.80499
327	HRGM_Genome_3952	Rasau x Helminth	Rasau x No	0.352034	0.0932125	351	78	0.00018747	0.00848775	4.76913
330	HRGM_Genome_0171	Bangkong x Helminth	Bangkong x No	-0.923646	0.245072	351	84	0.00019318	0.00866674	-4.74826
329	HRGM_Genome_2416	Judah x Helminth	Judah x No	1.0726	0.284477	351	167	0.000192036	0.00866674	4.74826
328	Mediterraneibacter.sp900541505	Helminth	Yes	-1.58361	0.42018	351	350	0.000193176	0.00866674	-4.74826
332	Clostridium.sp000435835	Village	Rasau	4.93768	1.31217	351	347	0.000197606	0.00880527	4.7324
333	Desulfovibrio.sp002159665	Judah x Helminth	Judah x No	-0.451916	0.120114	351	60	0.000198052	0.00880527	-4.7324
331	HRGM_Genome_4148	Village	Rasau	3.49347	0.928462	351	205	0.000197869	0.00880527	4.7324
334	CAG.628.sp003524085	Judah x Helminth	Judah x No	0.922798	0.245726	351	126	0.000203446	0.009018	4.70853
339	CAG.245.sp900552135	Village	Judah	3.404	0.907643	351	284	0.000207403	0.00907397	4.70235
337	Enterococcus_A.avium	Helminth	Yes	3.10654	0.828159	351	209	0.000206788	0.00907397	4.70235
335	HRGM_Genome_3020	Helminth	Yes	-1.76019	0.469396	351	347	0.000207773	0.00907397	-4.70235
338	HRGM_Genome_4536	Helminth	Yes	1.91857	0.511363	351	167	0.000206206	0.00907397	4.70235
336	UMGS1795.sp900555125	Village	Legong	3.24942	0.866203	351	122	0.000206637	0.00907397	4.70235
340	CAG.1427.sp900551155	Village	Rasau	-3.52604	0.940942	351	76	0.000209817	0.00911158	-4.69821
341	CAG.460.sp000437355	Judah x Helminth	Judah x No	1.13885	0.303914	351	133	0.000209865	0.00911158	4.69821
342	Veillonella.sp900552715	Village	Rasau	-4.19971	1.12131	351	186	0.000211429	0.00915263	-4.69371
343	CAG.177.sp003538135	Village	Rasau	5.03529	1.3467	351	341	0.000216636	0.0092965	4.67812
344	HRGM_Genome_4247	Judah x Helminth	Judah x No	-1.04641	0.279833	351	212	0.000216276	0.0092965	-4.67812
345	HRGM_Genome_4536	Village	Legong	2.95609	0.790311	351	167	0.000215454	0.0092965	4.67812
346	CAG.605.sp000433475	Bangkong x Helminth	Bangkong x No	1.81623	0.486226	351	163	0.000219646	0.00939843	4.66721
347	SFMI01.sp004556155	Village	Legong	4.59508	1.2314	351	317	0.00022283	0.0095072	4.65571
348	UBA1740.sp004558975	Village	Legong	3.22312	0.865713	351	211	0.000230178	0.0097925	4.62614
349	Acidaminococcus.fermentans_A	Helminth	Yes	-2.18102	0.586236	351	102	0.000232552	0.00986516	-4.61875
350	CAG.345.sp000433315	Village	Legong	3.58091	0.963067	351	154	0.000234463	0.00986836	4.61842
351	HRGM_Genome_0264	Sepat x Helminth	Sepat x No	-1.09391	0.294276	351	197	0.000235294	0.00986836	-4.61842
353	Phascolarctobacterium.sp900545535	Village	Judah	-3.79512	1.02092	351	140	0.000235236	0.00986836	-4.61842
352	Sutterella.sp900545275	Bangkong x Helminth	Bangkong x No	-1.3074	0.351698	351	186	0.000235215	0.00986836	-4.61842
354	Anaerobutyricum.sp002161065	Helminth	Yes	-1.36968	0.368563	351	349	0.000236218	0.00987914	-4.61733
355	CAG.841.sp900544285	Village	Sepat	2.79127	0.751259	351	346	0.000236953	0.00988196	4.61704
356	HRGM_Genome_1298	Judah x Helminth	Judah x No	1.13135	0.304604	351	192	0.000238107	0.00990217	4.615
357	Veillonella.dispar	Village	Judah	-4.06414	1.09502	351	268	0.000240558	0.00997608	-4.60756
358	HRGM_Genome_3508	Sepat x Helminth	Sepat x No	0.622613	0.167886	351	153	0.000243241	0.0100592	4.59927
360	CAG.451.sp000438295	Judah x Helminth	Judah x No	1.35762	0.366789	351	203	0.000249959	0.0102848	4.57709
359	UBA1232.sp900544815	Village	Rasau	2.9936	0.808812	351	318	0.000250086	0.0102848	4.57709
362	Phascolarctobacterium.sp900545535	Village	Legong	-3.78033	1.0219	351	140	0.000251893	0.0103019	-4.57543
361	Prevotellamassilia.sp900542795	Village	Legong	4.94623	1.337	351	282	0.000251735	0.0103019	4.57543
364	HRGM_Genome_0365	Village	Judah	-3.57472	0.967013	351	236	0.000254448	0.0103492	-4.57085
363	Prevotella.sp900550035	Village	Rasau	5.35413	1.44836	351	292	0.000254443	0.0103492	4.57085
365	HRGM_Genome_4076	Village	Rasau	4.49801	1.21806	351	183	0.000258221	0.0104739	4.55887
366	Faecalibacterium.prausnitzii_F	Sepat x Helminth	Sepat x No	-0.6034	0.163824	351	351	0.000267711	0.0108291	-4.52552
367	Terrisporobacter.othiniensis	Village	Legong	-3.09839	0.841497	351	302	0.000268943	0.0108493	-4.52365
368	Amulumruptor.sp900539915	Village	Judah	-2.5128	0.683364	351	97	0.000273965	0.0110075	-4.50918
369	HRGM_Genome_3243	Village	Legong	3.04144	0.827214	351	343	0.000274351	0.0110075	4.50918
370	Prevotella.sp900556395	Village	Legong	3.4301	0.933522	351	346	0.000276797	0.0110756	4.50301
371	HRGM_Genome_2274	Helminth	Yes	-1.84059	0.50103	351	276	0.000277594	0.0110776	-4.50283
372	CAG.349.sp003539515	Helminth	Yes	3.36401	0.915992	351	191	0.000278721	0.0110926	4.50147
373	HRGM_Genome_0346	Village	Judah	-3.55828	0.970932	351	154	0.000286933	0.0113835	-4.47559
374	Mailhella.sp900555975	Helminth	Yes	-2.25447	0.615266	351	272	0.000287566	0.0113835	-4.47559
375	Prevotella.sp900553155	Village	Legong	4.60471	1.25852	351	287	0.000293455	0.0115856	4.45799
376	UBA3631.sp900546275	Helminth	Yes	2.12816	0.581943	351	199	0.000295481	0.0116346	4.45377
378	CAG.533.sp900553855	Judah x Helminth	Judah x No	0.756778	0.207098	351	145	0.000298588	0.0116355	4.4537
379	Mesosutterella.multiformis	Village	Rasau	-3.36435	0.920478	351	76	0.000297693	0.0116355	-4.4537
380	Mesosutterella.multiformis	Village	Judah	-3.24811	0.888883	351	76	0.000298647	0.0116355	-4.4537
377	UBA10281.sp900556195	Village	Rasau	4.40337	1.20469	351	187	0.000297473	0.0116355	4.4537
381	CAG.878.sp000432255	Village	Rasau	3.95392	1.08228	351	193	0.000299563	0.0116405	4.45326
382	HRGM_Genome_2481	Village	Rasau	-2.45193	0.671431	351	82	0.000301296	0.0116772	-4.45012
383	UBA9506.sp003506415	Village	Rasau	3.17771	0.870443	351	267	0.00030255	0.0116952	4.44858
384	Phocaeicola.dorei	Village	Rasau	-4.76595	1.30672	351	341	0.000306454	0.0118152	-4.43836
385	Prevotella.sp900317685	Sepat x Helminth	Sepat x No	-0.742742	0.203815	351	195	0.000309992	0.0119206	-4.42949
386	UMGS1045.sp900547995	Village	Rasau	3.25897	0.894745	351	171	0.000312137	0.011972	4.42518
388	HRGM_Genome_4281	Village	Rasau	2.58641	0.710838	351	140	0.000316611	0.012081	4.41612
387	UMGS1815.sp900550625	Village	Rasau	4.5717	1.25632	351	323	0.00031612	0.012081	4.41612
389	CAG.873.sp900540625	Village	Rasau	3.66233	1.00731	351	178	0.000319909	0.0121755	4.40833
390	HRGM_Genome_4502	Village	Legong	3.7565	1.03342	351	262	0.000320814	0.0121786	4.40808
391	Companilactobacillus.farciminis_A	Judah x Helminth	Judah x No	-0.670518	0.184511	351	69	0.000321992	0.0121921	-4.40697
394	Neisseria.macacae	Sepat x Helminth	Sepat x No	0.583316	0.160626	351	101	0.000325018	0.0122532	4.40197
392	RUG472.sp900545265	Village	Legong	3.58131	0.986413	351	298	0.000326089	0.0122532	4.40197
393	Sutterella.wadsworthensis_A	Village	Legong	-4.70266	1.29514	351	133	0.000325628	0.0122532	-4.40197
395	Prevotella.sp000436035	Village	Legong	5.20078	1.43277	351	320	0.000327009	0.0122566	4.40169
397	Parasutterella.sp000980495	Village	Judah	-2.31157	0.63733	351	49	0.000330597	0.0123287	-4.39583
396	RUG013.sp001486445	Sepat x Helminth	Sepat x No	-0.477981	0.131784	351	348	0.000330547	0.0123287	-4.39583
398	HRGM_Genome_3508	Village	Legong	2.66494	0.734945	351	153	0.000331735	0.01234	4.39491
399	HRGM_Genome_2735	Village	Legong	2.41109	0.665349	351	151	0.000334506	0.0124119	4.3891
401	CAG.762.sp900551315	Helminth	Yes	1.8226	0.50325	351	84	0.000337169	0.0124483	4.38617
400	Prevotella.sp900557405	Village	Legong	3.73979	1.0326	351	294	0.000337104	0.0124483	4.38617
402	CAG.83.sp900545495	Village	Rasau	3.2723	0.904167	351	349	0.000340366	0.0125286	4.37974
403	HRGM_Genome_2792	Helminth	Yes	2.48063	0.68552	351	118	0.000341034	0.0125286	4.37974
404	CAG.762.sp000432575	Village	Legong	3.88876	1.07533	351	175	0.000343934	0.0126038	4.37376
405	Prevotella.sp002299635	Sepat x Helminth	Sepat x No	-1.03687	0.286825	351	293	0.000345649	0.0126354	-4.37125
406	CAG.349.sp003539515	Village	Rasau	5.28662	1.46458	351	191	0.000352567	0.0127935	4.35882
408	HRGM_Genome_3603	Village	Legong	3.5859	0.993157	351	224	0.000351323	0.0127935	4.35882
407	RUG131.sp900549975	Village	Legong	3.19013	0.883765	351	145	0.000352505	0.0127935	4.35882
410	Dorea.sp900543315	Helminth	Yes	-1.45754	0.404092	351	349	0.00035612	0.0128394	-4.35523
409	HRGM_Genome_3908	Village	Legong	3.40524	0.944138	351	252	0.000356434	0.0128394	4.35523
411	HRGM_Genome_4521	Village	Legong	4.17409	1.15729	351	277	0.000356332	0.0128394	4.35523
413	CAG.460.sp900544625	Village	Rasau	5.57734	1.54691	351	168	0.000358071	0.0128395	4.35523
414	CAG.460.sp900544625	Sepat x Helminth	Sepat x No	1.23146	0.341563	351	168	0.000358217	0.0128395	4.35523
412	UBA1191.sp900542385	Village	Legong	2.67431	0.741883	351	291	0.000359038	0.0128395	4.35523
415	Oribacterium.sp004554245	Village	Legong	4.00212	1.11093	351	333	0.000362061	0.0129164	4.34926
417	Erysipelatoclostridium.ramosum	Village	Legong	-2.33433	0.648622	351	351	0.0003669	0.0129951	-4.34318
416	HRGM_Genome_2960	Village	Rasau	3.32143	0.9227	351	312	0.000365849	0.0129951	4.34318
418	Mesosutterella.multiformis	Sepat x Helminth	Sepat x No	-0.731585	0.203245	351	76	0.000366065	0.0129951	-4.34318
419	HRGM_Genome_4470	Village	Legong	2.76803	0.769507	351	108	0.000369294	0.0130487	4.33907
420	Streptococcus.sp000187445	Village	Rasau	-4.95833	1.37994	351	337	0.000374811	0.0132121	-4.32662
421	HRGM_Genome_4765	Village	Rasau	3.87862	1.07966	351	308	0.000375803	0.0132156	4.32636
424	CAG.611.sp900552235	Helminth	Yes	1.99074	0.554459	351	144	0.000378614	0.0132305	4.32523
422	HRGM_Genome_5284	Village	Rasau	3.42655	0.954164	351	163	0.000377578	0.0132305	4.32523
423	Sutterella.wadsworthensis	Bangkong x Helminth	Bangkong x No	-2.16624	0.603375	351	230	0.000378909	0.0132305	-4.32523
426	Actinobaculum.massiliense	Village	Legong	-4.03098	1.12361	351	175	0.000382653	0.0132863	-4.32102
425	CAG.83.sp900552725	Village	Rasau	2.49659	0.696105	351	350	0.000384097	0.0132863	4.32102
427	CAG.877.sp900554315	Village	Legong	2.5828	0.720062	351	114	0.000383534	0.0132863	4.32102
428	HRGM_Genome_4477	Helminth	Yes	2.03456	0.567114	351	137	0.000382617	0.0132863	4.32102
429	HRGM_Genome_4562	Village	Legong	4.14569	1.1564	351	186	0.000386262	0.0133301	4.31773
430	CAG.115.sp003531585	Village	Rasau	5.29615	1.47813	351	213	0.000389101	0.0133382	4.31712
432	CAG.628.sp000438415	Bangkong x Helminth	Bangkong x No	1.86851	0.521455	351	199	0.00038875	0.0133382	4.31712
431	UMGS1338.sp900550805	Village	Rasau	3.99231	1.11425	351	326	0.0003892	0.0133382	4.31712
433	HRGM_Genome_4521	Village	Rasau	4.28795	1.19727	351	277	0.000391377	0.0133819	4.31386
434	Anaerovibrio.sp900548165	Village	Legong	4.38147	1.22401	351	305	0.000394034	0.0134417	4.3094
436	HRGM_Genome_3014	Helminth	Yes	2.05899	0.575831	351	105	0.000399761	0.013601	4.29761
435	Sutterella.sp006337085	Village	Legong	-3.30244	0.92372	351	158	0.000400543	0.013601	-4.29761
437	Sutterella.sp006337085	Village	Rasau	-3.41533	0.955636	351	158	0.000402426	0.0136337	-4.29521
438	CAG.449.sp000432895	Village	Sepat	3.78264	1.05875	351	295	0.000404123	0.013639	4.29483
439	Megasphaera_B.sp003467125	Judah x Helminth	Judah x No	-1.04792	0.29338	351	115	0.000405382	0.013639	-4.29483
440	Parabacteroides.sp900552465	Village	Legong	-3.28568	0.91996	351	192	0.000405894	0.013639	-4.29483
441	Sutterella.wadsworthensis_A	Bangkong x Helminth	Bangkong x No	-1.80276	0.504791	351	133	0.000406267	0.013639	-4.29483
442	Clostridium_Q.symbiosum	Helminth	Yes	-1.36736	0.383016	351	351	0.000408241	0.0136742	-4.29224
443	HRGM_Genome_3698	Sepat x Helminth	Sepat x No	-0.749027	0.209895	351	261	0.000410357	0.0137141	-4.28933
444	CAG.272.sp000433515	Village	Rasau	3.64368	1.02204	351	291	0.000415631	0.013859	4.27882
445	Streptococcus.thermophilus	Village	Rasau	-4.61918	1.29643	351	341	0.000418864	0.0139355	-4.27332
453	Anaerovibrio.sp900548165	Village	Rasau	4.5052	1.2663	351	305	0.000426992	0.0139673	4.27104
456	CAG.1193.sp900550145	Helminth	Yes	2.61832	0.735527	351	212	0.000423811	0.0139673	4.27104
448	CAG.83.sp900550615	Village	Rasau	2.63469	0.740909	351	346	0.000429724	0.0139673	4.27104
446	Eubacterium_R.sp900542875	Village	Rasau	3.88461	1.0916	351	346	0.000425633	0.0139673	4.27104
447	HRGM_Genome_2331	Village	Rasau	3.13082	0.880502	351	315	0.000430199	0.0139673	4.27104
450	HRGM_Genome_2489	Village	Rasau	-5.00636	1.40734	351	325	0.000427686	0.0139673	-4.27104
455	HRGM_Genome_4536	Village	Rasau	2.90873	0.817618	351	167	0.00042728	0.0139673	4.27104
449	Lachnospira.sp000437735	Helminth	Yes	-1.69027	0.474991	351	350	0.000425776	0.0139673	-4.27104
452	Lactobacillus.crispatus	Helminth	Yes	-2.89662	0.814224	351	194	0.000427366	0.0139673	-4.27104
451	Ligilactobacillus.salivarius	Judah x Helminth	Judah x No	-1.61244	0.453399	351	257	0.000429215	0.0139673	-4.27104
454	UBA11475.sp003538975	Village	Rasau	3.03747	0.853389	351	161	0.000424583	0.0139673	4.27104
457	UMGS1994.sp900553945	Village	Legong	3.76712	1.05968	351	196	0.000431412	0.013976	4.27041
458	HRGM_Genome_1266	Helminth	Yes	-2.5382	0.714919	351	206	0.00043877	0.0141834	-4.25568
459	CAG.878.sp000432255	Judah x Helminth	Judah x No	0.902232	0.25426	351	193	0.00044178	0.0142496	4.25103
460	Prevotella.sp900544495	Village	Rasau	4.46624	1.25896	351	280	0.000443257	0.0142661	4.24987
462	HRGM_Genome_3177	Village	Legong	3.07066	0.865867	351	253	0.000445234	0.0142677	4.24976
461	UC5.1.2E3.sp001304875	Sepat x Helminth	Sepat x No	-0.45503	0.12829	351	346	0.000444325	0.0142677	-4.24976
463	HRGM_Genome_4536	Judah x Helminth	Judah x No	0.680668	0.192083	351	167	0.000449691	0.0143794	4.24196
464	HRGM_Genome_2810	Village	Legong	3.34123	0.944033	351	234	0.000456813	0.0145757	4.2284
465	HRGM_Genome_4610	Village	Legong	2.85109	0.805691	351	159	0.000457864	0.0145778	4.22826
466	HRGM_Genome_2388	Village	Legong	3.14353	0.888579	351	174	0.000459509	0.0145988	4.22682
467	UMGS1781.sp900555075	Village	Legong	2.97506	0.841206	351	176	0.000461259	0.014623	4.22516
468	HRGM_Genome_4217	Village	Legong	2.85046	0.806857	351	342	0.000467808	0.0147989	4.2132
469	Phil1.sp004558525	Village	Legong	2.78445	0.788656	351	313	0.000471545	0.0148853	4.20738
472	CAG.245.sp900552135	Village	Sepat	3.52787	1.00074	351	284	0.000480828	0.0150183	4.19849
474	Desulfovibrio.sp900319575	Helminth	Yes	-2.61897	0.742808	351	86	0.000479942	0.0150183	-4.19849
470	HRGM_Genome_3077	Village	Rasau	2.93673	0.832895	351	263	0.000479672	0.0150183	4.19849
473	Treponema_D.succinifaciens	Helminth	Yes	3.34433	0.948436	351	159	0.00047929	0.0150183	4.19849
471	UBA5026.sp900552335	Village	Legong	3.42454	0.971383	351	172	0.000480545	0.0150183	4.19849
475	UBA1191.sp900543485	Helminth	Yes	-2.69541	0.765521	351	303	0.000488332	0.0152205	-4.18511
476	HRGM_Genome_3300	Helminth	Yes	2.91551	0.828518	351	260	0.000492028	0.0153035	4.17967
477	UMGS1217.sp900549625	Judah x Helminth	Judah x No	0.918391	0.261161	351	180	0.000496273	0.0154032	4.17318
478	CAG.110.sp900546415	Village	Legong	2.99049	0.85075	351	344	0.000498899	0.0154523	4.17
479	Prevotellamassilia.sp900543155	Village	Legong	4.37573	1.24519	351	286	0.000500757	0.0154775	4.16837
480	HRGM_Genome_3599	Village	Legong	2.70971	0.771658	351	335	0.00050544	0.0155572	4.16323
481	QAMH01.sp003149935	Village	Judah	3.14421	0.895258	351	156	0.000504466	0.0155572	4.16323
482	HRGM_Genome_2389	Village	Legong	3.6766	1.04733	351	208	0.000507471	0.0155874	4.16129
483	UBA3631.sp900544605	Sepat x Helminth	Sepat x No	0.693937	0.197983	351	122	0.000517501	0.0158625	4.14379
484	Veillonella.dispar	Village	Rasau	-3.97385	1.13394	351	268	0.000518584	0.0158629	-4.14377
485	HRGM_Genome_2489	Bangkong x Helminth	Bangkong x No	-1.85611	0.530205	351	325	0.000525622	0.0159836	-4.13619
487	HRGM_Genome_4278	Village	Rasau	3.0839	0.880769	351	165	0.000524406	0.0159836	4.13619
486	Phocaeicola.dorei	Village	Legong	-4.42162	1.26308	351	341	0.000525769	0.0159836	-4.13619
489	CAG.762.sp000432575	Sepat x Helminth	Sepat x No	0.859427	0.245641	351	175	0.000529504	0.0160313	4.13321
488	HRGM_Genome_2616	Helminth	Yes	2.45578	0.701904	351	266	0.000529431	0.0160313	4.13321
490	Bacteroides.sp003463205	Helminth	Yes	-2.65022	0.757656	351	278	0.000531019	0.0160444	-4.1324
492	CAG.313.sp003539625	Village	Judah	3.92164	1.12203	351	285	0.000536382	0.0161599	4.12522
491	HRGM_Genome_2829	Village	Rasau	3.19	0.912784	351	334	0.000537025	0.0161599	4.12522
493	CAG.460.sp900544625	Village	Legong	5.22158	1.49524	351	168	0.000542263	0.0162844	4.11755
494	UMGS172.sp900539855	Village	Rasau	3.30489	0.946663	351	316	0.000544275	0.0163117	4.11587
495	Butyricimonas.faecalis	Village	Rasau	5.07702	1.4549	351	271	0.000547234	0.0163633	4.11272
496	Lactobacillus.paragasseri	Judah x Helminth	Judah x No	-1.26119	0.361465	351	161	0.000548206	0.0163633	-4.11272
497	CAG.180.sp004556705	Village	Rasau	2.94265	0.843667	351	345	0.000550544	0.0164	4.11047
499	CAG.460.sp000438075	Village	Legong	4.97596	1.42717	351	170	0.000553191	0.0164271	4.10882
498	Firm.07.sp900548735	Village	Rasau	2.59177	0.743404	351	166	0.000553672	0.0164271	4.10882
500	CAG.475.sp900550915	Village	Legong	2.32863	0.668882	351	120	0.000563715	0.0166916	4.09285
501	CAG.110.sp900549705	Village	Rasau	2.8453	0.817749	351	351	0.000567662	0.0167439	4.08972
504	CAG.273.sp003534295	Helminth	Yes	3.19021	0.917177	351	203	0.000570005	0.0167439	4.08972
503	HRGM_Genome_4087	Helminth	Yes	2.5145	0.722697	351	109	0.000567893	0.0167439	4.08972
502	Prevotella.sp000834015	Village	Legong	4.17829	1.20124	351	303	0.000569969	0.0167439	4.08972
505	CAG.245.sp900552135	Village	Legong	3.15808	0.908514	351	284	0.000574541	0.0168437	4.08378
506	UMGS1045.sp900547995	Judah x Helminth	Judah x No	0.730278	0.210202	351	171	0.000578538	0.0169274	4.07882
513	CAG.877.sp000433455	Sepat x Helminth	Sepat x No	0.864155	0.248927	351	158	0.000584059	0.0169826	4.07557
508	Clostridium_P.ventriculi	Village	Rasau	5.03632	1.4508	351	302	0.000584275	0.0169826	4.07557
514	HRGM_Genome_0171	Village	Rasau	-2.25688	0.650502	351	84	0.000588428	0.0169826	-4.07557
509	HRGM_Genome_2295	Village	Rasau	4.16912	1.20061	351	236	0.000582024	0.0169826	4.07557
512	HRGM_Genome_2898	Village	Rasau	-2.29782	0.66221	351	107	0.000587441	0.0169826	-4.07557
511	HRGM_Genome_4440	Village	Legong	-2.70854	0.780807	351	345	0.0005896	0.0169826	-4.07557
510	Prevotella.sp900316565	Bangkong x Helminth	Bangkong x No	-1.35223	0.389673	351	237	0.000586914	0.0169826	-4.07557
507	UMGS1815.sp900550625	Village	Legong	4.21261	1.21436	351	323	0.00058942	0.0169826	4.07557
515	Treponema_D.sp002449305	Helminth	Yes	2.10092	0.605851	351	116	0.000592104	0.0170215	4.07328
516	CAG.269.sp900556865	Village	Legong	3.24529	0.936449	351	223	0.000596793	0.0171231	4.06733
517	SFHK01.sp004556395	Village	Legong	4.30225	1.24197	351	300	0.000599939	0.0171801	4.064
518	Desulfovibrio.sp900546145	Helminth	Yes	-2.27846	0.658114	351	84	0.000604172	0.0172679	-4.05891
519	HRGM_Genome_4454	Village	Rasau	3.70738	1.07166	351	172	0.000609899	0.017398	4.0514
521	Lentilactobacillus.kefiri	Helminth	Yes	-2.09966	0.607238	351	126	0.00061375	0.0174406	-4.04895
520	UMGS1883.sp900555935	Village	Legong	3.46445	1.00192	351	251	0.000613561	0.0174406	4.04895
522	Bilophila.sp900550745	Village	Legong	3.32935	0.963707	351	290	0.000620337	0.017594	4.04019
523	HRGM_Genome_1307	Village	Legong	-1.81118	0.524647	351	351	0.000626009	0.0176871	-4.03492
524	HRGM_Genome_4558	Helminth	Yes	1.46039	0.423003	351	112	0.000625456	0.0176871	4.03492
525	Lactococcus.garvieae	Judah x Helminth	Judah x No	1.26002	0.365059	351	248	0.000627463	0.0176944	4.0345
526	Parasutterella.excrementihominis	Village	Judah	-3.50989	1.0176	351	125	0.000632785	0.0178106	-4.02796
527	HRGM_Genome_1831	Village	Legong	-3.67763	1.06675	351	296	0.000636594	0.0178567	-4.02538
528	Streptococcus.gallolyticus	Helminth	Yes	4.22099	1.2244	351	306	0.000636834	0.0178567	4.02538
529	UMGS1688.sp900545885	Judah x Helminth	Judah x No	-0.619166	0.179659	351	89	0.000639234	0.0178901	-4.02351
530	Paraprevotella.xylaniphila	Village	Sepat	5.02292	1.45831	351	251	0.000643846	0.0179513	4.02009
531	Veillonella.sp900556785	Village	Rasau	-3.69825	1.07367	351	180	0.000643469	0.0179513	-4.02009
532	HRGM_Genome_1432	Village	Legong	-2.64716	0.768742	351	350	0.000645796	0.0179642	-4.01937
533	UMGS1688.sp900545885	Helminth	Yes	-1.64678	0.478286	351	89	0.000646737	0.0179642	-4.01937
535	Mesosutterella.massiliensis	Rasau x Helminth	Rasau x No	-0.334091	0.0970767	351	46	0.000650385	0.017998	-4.01749
534	Zag111.sp004558955	Village	Rasau	3.10832	0.903139	351	120	0.000649977	0.017998	4.01749
536	HRGM_Genome_4842	Helminth	Yes	1.84336	0.536027	351	127	0.000656423	0.0181312	4.01012
537	Lactococcus.garvieae	Village	Legong	5.16274	1.50201	351	248	0.000660407	0.0182073	4.00593
538	HRGM_Genome_3306	Helminth	Yes	-1.66645	0.485449	351	331	0.000670879	0.0184616	-3.99206
539	HRGM_Genome_3222	Village	Rasau	3.64439	1.06198	351	273	0.000673535	0.0185004	3.98997
540	HRGM_Genome_4610	Helminth	Yes	1.78863	0.521314	351	159	0.000675233	0.0185126	3.9893
542	HRGM_Genome_4700	Village	Rasau	-2.97847	0.86871	351	95	0.000680986	0.0186015	-3.98451
541	UMGS1994.sp900553945	Helminth	Yes	2.35121	0.685656	351	196	0.000679734	0.0186015	3.98451
543	CAG.83.sp900551355	Village	Rasau	2.82921	0.825928	351	345	0.000688593	0.0187735	3.97531
544	UBA3375.sp900551955	Village	Legong	5.28714	1.54369	351	84	0.00068982	0.0187735	3.97531
545	UMGS1045.sp900547995	Village	Legong	2.96125	0.864863	351	171	0.000692384	0.0188087	3.97344
546	Bifidobacterium.breve	Helminth	Yes	-3.04222	0.888861	351	331	0.00069569	0.0188639	-3.9705
547	HRGM_Genome_3077	Village	Judah	2.75106	0.804306	351	263	0.00070114	0.0189769	3.96453
548	UBA1822.sp900545365	Village	Legong	2.88715	0.844587	351	275	0.000706152	0.0190777	3.95924
549	Amulumruptor.sp900539915	Village	Legong	-2.33734	0.68402	351	97	0.000709547	0.0191345	-3.95626
550	Eubacterium_R.sp900548085	Village	Judah	1.83987	0.538683	351	346	0.000713469	0.0192053	3.95257
551	Prevotella.sp000436035	Village	Rasau	5.05812	1.48227	351	320	0.000721354	0.0193823	3.94339
552	CAG.533.sp900551105	Village	Rasau	4.08508	1.19743	351	255	0.000723551	0.0194061	3.94217
554	HRGM_Genome_3571	Village	Rasau	-2.36685	0.694199	351	70	0.000728932	0.0195033	-3.93717
553	RUG013.sp001486445	Village	Judah	1.96486	0.576353	351	348	0.000729808	0.0195033	3.93717
555	Haemophilus_A.parahaemolyticus	Village	Judah	-2.55965	0.751	351	81	0.00073187	0.0195231	-3.93616
556	UBA5026.sp900546745	Helminth	Yes	2.20078	0.64591	351	189	0.000734674	0.0195627	3.93413
557	UBA1829.sp900549415	Village	Legong	3.35778	0.986846	351	112	0.000747027	0.0198559	3.91925
558	Anaeroglobus.micronuciformis	Village	Rasau	-3.12628	0.919105	351	106	0.000749936	0.0198975	-3.91716
561	HRGM_Genome_3370	Sepat x Helminth	Sepat x No	-0.807653	0.237559	351	252	0.000754286	0.0199556	-3.91424
562	HRGM_Genome_3676	Sepat x Helminth	Sepat x No	-0.714165	0.210135	351	211	0.000757519	0.0199556	-3.91424
559	HRGM_Genome_4796	Village	Rasau	4.18009	1.22979	351	263	0.000756328	0.0199556	3.91424
560	Zag111.sp002103105	Village	Rasau	5.64946	1.66223	351	138	0.000757205	0.0199556	3.91424
563	UBA11471.sp000434215	Village	Sepat	3.20458	0.943163	351	253	0.000759928	0.0199835	3.91285
566	Desulfovibrio.sp900319575	Judah x Helminth	Judah x No	-0.947383	0.279021	351	86	0.000766152	0.0200404	-3.91
564	HRGM_Genome_4649	Village	Rasau	3.10981	0.915854	351	201	0.000765773	0.0200404	3.91
565	Phascolarctobacterium.faecium	Village	Rasau	-5.30624	1.56246	351	207	0.000764257	0.0200404	-3.91
568	CAG.762.sp900551315	Judah x Helminth	Judah x No	0.641447	0.189035	351	84	0.000771929	0.0201479	3.90465
567	Prevotella.sp002300055	Village	Legong	3.88796	1.14592	351	259	0.000772983	0.0201479	3.90465
570	Alistipes.onderdonkii	Helminth	Yes	-3.253	0.959557	351	279	0.000780557	0.0202747	-3.89838
569	HRGM_Genome_3908	Village	Rasau	3.31131	0.97676	351	252	0.000780588	0.0202747	3.89838
571	Succinivibrio.sp000431835	Helminth	Yes	4.52626	1.33562	351	177	0.00078391	0.0203254	3.89589
572	RC9.sp900546925	Village	Legong	3.55345	1.04908	351	241	0.000788585	0.0204108	3.89169
573	CAG.465.sp000433755	Village	Legong	5.33551	1.57587	351	191	0.000792657	0.0204475	3.8899
574	Prevotella.stercorea	Village	Rasau	5.65129	1.66916	351	302	0.000792762	0.0204475	3.8899
575	Eubacterium_R.sp900542875	Village	Legong	3.56719	1.05515	351	346	0.00080673	0.0207716	3.87417
576	HRGM_Genome_4519	Judah x Helminth	Judah x No	0.812345	0.240324	351	178	0.000808284	0.0207754	3.87398
577	HRGM_Genome_3077	Village	Legong	2.72024	0.805078	351	263	0.000812154	0.0208259	3.87156
578	Succinivibrio.sp000431835	Village	Legong	6.97395	2.0642	351	177	0.00081306	0.0208259	3.87156
579	Veillonella.infantium	Helminth	Yes	2.27218	0.672919	351	198	0.00081858	0.020931	3.86652
580	RUG013.sp001486445	Helminth	Yes	-1.25961	0.373281	351	348	0.000824901	0.0210563	-3.86056
581	HRGM_Genome_3372	Sepat x Helminth	Sepat x No	-0.891767	0.26432	351	199	0.00082665	0.0210646	-3.86016
582	CAG.83.sp900552725	Village	Legong	2.26754	0.672857	351	350	0.000837755	0.0213109	3.84853
584	HRGM_Genome_4591	Village	Legong	3.10366	0.921449	351	136	0.000843005	0.0213345	3.84743
585	HRGM_Genome_4700	Village	Legong	-2.82873	0.839697	351	95	0.000841493	0.0213345	-3.84743
583	HRGM_Genome_5242	Village	Rasau	2.2581	0.670363	351	95	0.000842299	0.0213345	3.84743
586	Collinsella.intestinalis	Helminth	Yes	-2.25546	0.669782	351	341	0.000845323	0.0213567	-3.84639
587	UBA3789.sp900543055	Bangkong x Helminth	Bangkong x No	1.68979	0.501911	351	182	0.000847499	0.0213752	3.84553
588	HRGM_Genome_4589	Village	Rasau	2.18886	0.650611	351	120	0.000854666	0.0214901	3.84016
589	Lactobacillus.hominis	Helminth	Yes	-1.42909	0.42479	351	79	0.000854961	0.0214901	-3.84016
590	CAG.605.sp000433255	Helminth	Yes	2.3576	0.701048	351	151	0.000858729	0.0215483	3.83746
591	UMGS1795.sp900555125	Village	Rasau	3.01126	0.896131	351	122	0.000866824	0.0217146	3.82977
592	HRGM_Genome_2420	Village	Legong	4.10459	1.22176	351	199	0.000869041	0.0217334	3.82891
593	UBA10281.sp000437515	Village	Legong	3.37681	1.00547	351	202	0.000872404	0.0217807	3.82673
595	CAG.533.sp004563275	Judah x Helminth	Judah x No	0.710918	0.211851	351	166	0.000880696	0.0219138	3.82064
594	Firm.10.sp004552515	Village	Legong	4.07043	1.21287	351	248	0.000879831	0.0219138	3.82064
596	CAG.115.sp000432175	Village	Rasau	3.65675	1.09006	351	264	0.00088421	0.0219643	3.81834
597	UBA7597.sp003448195	Village	Rasau	3.96104	1.18111	351	174	0.000887169	0.0220009	3.81667
598	Haemophilus_A.parahaemolyticus	Village	Rasau	-2.60725	0.777694	351	81	0.000890648	0.0220502	-3.81443
599	CAG.110.sp900546415	Village	Rasau	2.95025	0.880144	351	344	0.000892301	0.0220543	3.81425
600	Bifidobacterium.gallinarum	Village	Rasau	-4.31798	1.28978	351	321	0.000905437	0.0222385	-3.80593
603	CAG.533.sp004563275	Village	Legong	2.91792	0.871644	351	166	0.000906148	0.0222385	3.80593
602	CAG.628.sp000438415	Village	Rasau	4.63384	1.38412	351	199	0.000905293	0.0222385	3.80593
604	CAG.877.sp900552495	Village	Legong	3.24968	0.97085	351	150	0.000907265	0.0222385	3.80593
601	HRGM_Genome_3881	Bangkong x Helminth	Bangkong x No	1.40204	0.418781	351	210	0.000905181	0.0222385	3.80593
605	CAG.451.sp000438295	Village	Legong	5.05032	1.50913	351	203	0.000909594	0.0222587	3.80502
606	RUG806.sp900313475	Village	Rasau	2.51956	0.753262	351	345	0.000914829	0.0223499	3.80093
607	CAG.272.sp000433515	Village	Legong	3.3032	0.987908	351	291	0.000918789	0.0224097	3.79826
608	Succinivibrio.sp000431835	Village	Rasau	7.13855	2.13552	351	177	0.000921545	0.0224399	3.79691
609	CAG.492.sp900553225	Village	Legong	3.4436	1.03044	351	205	0.00092445	0.0224737	3.79541
613	CAG.1000.sp000434555	Helminth	Yes	2.42161	0.725023	351	134	0.000930369	0.0224956	3.79444
612	RUG705.sp900551455	Sepat x Helminth	Sepat x No	0.647599	0.193908	351	122	0.000931428	0.0224956	3.79444
610	UMGS1224.sp900549775	Village	Rasau	3.91273	1.17115	351	304	0.000927519	0.0224956	3.79444
611	UMGS1901.sp900556135	Village	Legong	2.81796	0.843711	351	162	0.000930625	0.0224956	3.79444
614	CAG.884.sp000433875	Helminth	Yes	1.87728	0.562225	351	182	0.000933721	0.0225142	3.79361
615	SFHK01.sp004556395	Helminth	Yes	2.68274	0.803602	351	300	0.000935728	0.022526	3.79309
616	QALS01.sp900555925	Village	Legong	2.66649	0.798853	351	164	0.000937368	0.0225288	3.79296
618	Desulfovibrio.sp002159665	Helminth	Yes	-1.06696	0.319766	351	60	0.000941306	0.0225542	-3.79183
617	HRGM_Genome_2346	Judah x Helminth	Judah x No	0.746725	0.223795	351	168	0.000941474	0.0225542	3.79183
619	HRGM_Genome_2615	Village	Judah	3.49869	1.04948	351	257	0.000951075	0.0226949	3.78561
621	HRGM_Genome_3298	Helminth	Yes	2.33553	0.700633	351	140	0.000951946	0.0226949	3.78561
620	HRGM_Genome_3656	Helminth	Yes	-1.57325	0.471844	351	79	0.000949295	0.0226949	-3.78561
622	HRGM_Genome_3384	Village	Rasau	2.75038	0.82528	351	150	0.000954582	0.0227212	3.78446
624	CAG.611.sp000434175	Judah x Helminth	Judah x No	0.902867	0.271218	351	197	0.000967036	0.0229071	3.77631
625	HRGM_Genome_4519	Sepat x Helminth	Sepat x No	0.751942	0.225874	351	178	0.000966704	0.0229071	3.77631
623	Latilactobacillus.curvatus	Helminth	Yes	-2.42667	0.728841	351	184	0.000965193	0.0229071	-3.77631
626	Alistipes.obesi	Helminth	Yes	-3.43707	1.03354	351	254	0.000978595	0.0231188	-3.76711
627	CAG.611.sp000434175	Village	Rasau	3.83901	1.15446	351	197	0.000979096	0.0231188	3.76711
628	HRGM_Genome_3298	Village	Legong	3.59667	1.08283	351	140	0.000992183	0.0233905	3.75542
629	HRGM_Genome_4268	Village	Rasau	3.30433	0.995319	351	224	0.000997989	0.02349	3.75118
630	CAG.632.sp000431515	Village	Rasau	3.2242	0.971501	351	342	0.00100175	0.0235179	3.74999
631	Prevotellamassilia.sp900541575	Village	Rasau	4.33392	1.30595	351	282	0.00100235	0.0235179	3.74999
632	Enterocloster.lavalensis	Helminth	Yes	-1.12949	0.340537	351	349	0.00100867	0.0235263	-3.74963
635	HRGM_Genome_0171	Village	Legong	-2.08545	0.628777	351	84	0.00100907	0.0235263	-3.74963
634	Mesosutterella.massiliensis	Sepat x Helminth	Sepat x No	-0.454948	0.137125	351	46	0.00100527	0.0235263	-3.74963
633	UMGS1820.sp900545865	Village	Rasau	5.1653	1.55721	351	209	0.00100785	0.0235263	3.74963
636	Desulfovibrio.sp002159665	Bangkong x Helminth	Bangkong x No	-0.638653	0.192619	351	60	0.00101273	0.0235747	-3.74758
637	HRGM_Genome_4649	Village	Legong	2.93476	0.885267	351	201	0.00101458	0.0235807	3.74733
638	CAG.488.sp000434055	Village	Legong	5.12907	1.54793	351	321	0.00102023	0.0236142	3.74591
639	HRGM_Genome_4701	Helminth	Yes	1.60284	0.483766	351	109	0.00102113	0.0236142	3.74591
640	UBA5884.sp900551505	Judah x Helminth	Judah x No	0.713635	0.215332	351	149	0.00101807	0.0236142	3.74591
641	UMGS687.sp900544595	Helminth	Yes	1.59959	0.482837	351	93	0.0010224	0.0236142	3.74591
642	Enterocloster.bolteae	Helminth	Yes	-2.09449	0.632444	351	349	0.00102646	0.023671	-3.7435
644	CAG.628.sp900553835	Village	Legong	2.17122	0.655801	351	118	0.00102989	0.0236878	3.74279
643	UMGS1889.sp900556055	Village	Legong	3.54149	1.06973	351	232	0.00103039	0.0236878	3.74279
651	CAG.460.sp000437355	Sepat x Helminth	Sepat x No	0.944509	0.28564	351	133	0.00104475	0.0237595	3.73977
645	Dorea.faecis	Helminth	Yes	-1.57831	0.477195	351	350	0.00104175	0.0237595	-3.73977
649	HRGM_Genome_0150	Village	Legong	-2.21652	0.670238	351	161	0.00104322	0.0237595	-3.73977
646	Mediterraneibacter.sp900541505	Judah x Helminth	Judah x No	-0.521942	0.157832	351	350	0.00104364	0.0237595	-3.73977
647	TF01.11.sp003149875	Sepat x Helminth	Sepat x No	-0.593035	0.179315	351	349	0.00104266	0.0237595	-3.73977
648	UBA1191.sp900543485	Judah x Helminth	Judah x No	-0.951356	0.287552	351	303	0.00103821	0.0237595	-3.73977
650	UBA5026.sp900550255	Bangkong x Helminth	Bangkong x No	1.20604	0.364575	351	164	0.00103964	0.0237595	3.73977
653	CAG.605.sp900545005	Bangkong x Helminth	Bangkong x No	1.20974	0.366017	351	123	0.00105017	0.0238098	3.73766
652	QALS01.sp900555925	Village	Rasau	2.73169	0.826454	351	164	0.00104955	0.0238098	3.73766
655	CAG.877.sp900554315	Sepat x Helminth	Sepat x No	0.543527	0.164486	351	114	0.00105288	0.0238147	3.73745
654	HRGM_Genome_4158	Village	Rasau	2.07176	0.627008	351	344	0.0010536	0.0238147	3.73745
656	Parabacteroides.sp003480915	Helminth	Yes	-2.48164	0.751369	351	304	0.00105865	0.0238923	-3.7342
658	Clostridium.sp000435835	Village	Judah	4.18345	1.26713	351	347	0.00106345	0.0239385	3.73227
659	Prevotella.sp900553155	Village	Rasau	4.29765	1.30201	351	287	0.00106609	0.0239385	3.73227
657	UBA1777.sp900549865	Village	Legong	3.04615	0.922937	351	326	0.00106717	0.0239385	3.73227
660	Veillonella.tobetsuensis	Village	Rasau	-3.69269	1.11871	351	234	0.00106593	0.0239385	-3.73227
661	UBA1174.sp900556855	Village	Legong	2.90017	0.878825	351	233	0.0010688	0.0239388	3.73226
662	CAG.269.sp001916005	Helminth	Yes	2.60657	0.789969	351	226	0.00107054	0.0239417	3.73213
663	CAG.433.sp000433675	Village	Rasau	5.45612	1.65445	351	212	0.00107696	0.02404	3.72804
664	HRGM_Genome_4656	Helminth	Yes	2.02415	0.613839	351	166	0.00107818	0.02404	3.72804
665	CAG.605.sp900545005	Judah x Helminth	Judah x No	0.752476	0.228242	351	123	0.00108076	0.024061	3.72716
666	HRGM_Genome_4074	Village	Judah	3.77204	1.14481	351	269	0.00108792	0.0241841	3.72206
668	CAG.594.sp900547225	Helminth	Yes	3.34181	1.01447	351	178	0.00109082	0.0242054	3.72118
667	HRGM_Genome_3689	Village	Rasau	3.04724	0.925148	351	293	0.00109214	0.0242054	3.72118
669	Lachnospira.sp000436535	Village	Legong	-2.25954	0.686788	351	350	0.00110649	0.0244868	-3.70962
672	CAG.485.sp900554345	Rasau x Helminth	Rasau x No	0.344391	0.104806	351	77	0.00112191	0.0247078	3.70064
671	HRGM_Genome_2353	Helminth	Yes	-2.48858	0.757408	351	178	0.00112316	0.0247078	-3.70064
670	HRGM_Genome_3300	Bangkong x Helminth	Bangkong x No	1.6403	0.499077	351	260	0.00111923	0.0247078	3.70064
673	HRGM_Genome_3789	Judah x Helminth	Judah x No	0.85107	0.259004	351	155	0.00112208	0.0247078	3.70064
674	GCA.900066905.sp900066905	Helminth	Yes	-2.41935	0.736768	351	347	0.00113062	0.024835	-3.6955
675	Amulumruptor.sp900539915	Village	Rasau	-2.32233	0.707654	351	97	0.00113842	0.0249694	-3.6901
676	HRGM_Genome_0275	Village	Legong	-3.94353	1.20195	351	279	0.00114155	0.0249739	-3.68992
677	Mesosutterella.multiformis	Village	Legong	-2.91906	0.889736	351	76	0.001142	0.0249739	-3.68992
678	CAG.1193.sp900550145	Village	Rasau	3.85764	1.17603	351	212	0.00114439	0.0249892	3.68931
679	Parabacteroides.sp003480915	Rasau x Helminth	Rasau x No	-0.61591	0.187793	351	304	0.0011463	0.0249942	-3.68911
680	HRGM_Genome_2061	Helminth	Yes	1.47169	0.448842	351	117	0.00114972	0.0250317	3.68761
681	UMGS1781.sp900555075	Sepat x Helminth	Sepat x No	0.629919	0.192159	351	176	0.00115267	0.0250592	3.68651
682	Sellimonas.sp002161525	Village	Legong	-1.62227	0.495077	351	351	0.00115787	0.0251212	-3.68404
683	UMGS1326.sp900550775	Village	Legong	2.96975	0.906369	351	271	0.00115892	0.0251212	3.68404
686	CAG.110.sp900549705	Village	Legong	2.58903	0.790438	351	351	0.0011633	0.0251412	3.68325
687	CAG.762.sp000432575	Village	Rasau	3.64295	1.11249	351	175	0.00116663	0.0251412	3.68325
684	HRGM_Genome_4402	Village	Rasau	2.48485	0.758824	351	232	0.00116663	0.0251412	3.68325
685	Oscillibacter.sp900554425	Helminth	Yes	-1.41144	0.430923	351	337	0.00116351	0.0251412	-3.68325
688	CAG.877.sp900554315	Judah x Helminth	Judah x No	0.57231	0.175009	351	114	0.00118449	0.025489	3.66951
689	CAG.1427.sp900555755	Village	Rasau	2.81007	0.859566	351	318	0.00118854	0.025539	3.66755
690	Limosilactobacillus.vaginalis_A	Judah x Helminth	Judah x No	-0.926371	0.28354	351	143	0.00119679	0.0256789	-3.66208
691	UMGS1045.sp900547995	Bangkong x Helminth	Bangkong x No	1.10109	0.337088	351	171	0.00119956	0.0257012	3.66122
692	HRGM_Genome_2898	Village	Judah	-2.0878	0.63948	351	107	0.00120634	0.025809	-3.65703
693	HRGM_Genome_4215	Village	Legong	2.88682	0.884353	351	328	0.00120842	0.0258163	3.65675
694	HRGM_Genome_5284	Helminth	Yes	1.94766	0.596763	351	163	0.00121101	0.0258344	3.65605
695	Phascolarctobacterium_A.sp900551335	Village	Legong	4.10434	1.25939	351	290	0.00123069	0.0262163	3.64137
699	Anaerovibrio.sp900548165	Judah x Helminth	Judah x No	0.968879	0.297493	351	305	0.00123989	0.0262611	3.63967
696	Eisenbergiella.tayi	Judah x Helminth	Judah x No	-0.564265	0.173202	351	350	0.00123555	0.0262611	-3.63967
697	HRGM_Genome_3159	Village	Rasau	3.53698	1.08601	351	277	0.00123963	0.0262611	3.63967
698	UBA6398.sp003150315	Helminth	Yes	3.11808	0.957366	351	257	0.00123937	0.0262611	3.63967
704	CAG.877.sp000433455	Bangkong x Helminth	Bangkong x No	1.38209	0.424726	351	158	0.00125151	0.0263675	3.63562
703	Methanosphaera.stadtmanae	Helminth	Yes	2.97848	0.915314	351	106	0.00125165	0.0263675	3.63562
701	Parabacteroides.sp900155425	Village	Rasau	3.02924	0.93101	351	335	0.00125309	0.0263675	3.63562
702	Phascolarctobacterium.sp000436095	Sepat x Helminth	Sepat x No	0.731794	0.224922	351	144	0.00125382	0.0263675	3.63562
700	UMGS973.sp900547295	Helminth	Yes	2.573	0.790646	351	341	0.00125058	0.0263675	3.63562
705	CAG.533.sp004563275	Helminth	Yes	1.83468	0.563988	351	166	0.00125595	0.026375	3.63534
706	CAG.83.sp000435975	Sepat x Helminth	Sepat x No	-0.741274	0.22801	351	348	0.00126448	0.0264042	-3.63423
708	HRGM_Genome_2006	Village	Rasau	4.48056	1.37803	351	201	0.00126295	0.0264042	3.63423
707	HRGM_Genome_2735	Village	Rasau	2.2379	0.688338	351	151	0.00126403	0.0264042	3.63423
709	HRGM_Genome_3789	Village	Legong	3.4645	1.06565	351	155	0.00126447	0.0264042	3.63423
710	Alistipes.sp900544265	Village	Sepat	3.27513	1.00772	351	217	0.00126884	0.026458	3.6322
711	HRGM_Genome_2793	Village	Legong	2.64906	0.815863	351	100	0.00128233	0.0267016	3.62303
717	Companilactobacillus.farciminis_A	Helminth	Yes	-1.5929	0.491205	351	69	0.00130033	0.0268519	-3.61742
712	HRGM_Genome_3872	Sepat x Helminth	Sepat x No	-0.942925	0.2906	351	343	0.00129196	0.0268519	-3.61742
713	Lachnospira.sp000436535	Village	Rasau	-2.30409	0.710518	351	350	0.00130042	0.0268519	-3.61742
714	UBA1822.sp900545365	Village	Rasau	2.8343	0.873769	351	275	0.00129629	0.0268519	3.61742
716	UBA5884.sp900551505	Rasau x Helminth	Rasau x No	0.464667	0.143276	351	149	0.00129903	0.0268519	3.61742
715	Veillonella.infantium	Village	Rasau	-3.4907	1.07593	351	198	0.00129366	0.0268519	-3.61742
719	CAG.269.sp900554565	Bangkong x Helminth	Bangkong x No	1.34436	0.414753	351	209	0.00130698	0.0269335	3.61438
718	Streptococcus.pasteurianus	Helminth	Yes	2.87444	0.886868	351	351	0.00130802	0.0269335	3.61438
721	CAG.533.sp900553855	Village	Legong	2.7588	0.85209	351	145	0.00132337	0.027174	3.60549
720	Lactiplantibacillus.plantarum	Judah x Helminth	Judah x No	-1.09912	0.339447	351	204	0.00132207	0.027174	-3.60549
722	HRGM_Genome_3572	Village	Sepat	2.91967	0.904096	351	267	0.00136123	0.0279127	3.57867
723	Bacillus_AD.massilioanorexius	Village	Sepat	-2.84912	0.882542	351	155	0.0013662	0.0279373	-3.57779
724	CAG.533.sp000434495	Helminth	Yes	2.47909	0.767914	351	168	0.00136602	0.0279373	3.57779
725	UBA11475.sp003538975	Village	Legong	2.66052	0.824889	351	161	0.00138018	0.0281842	3.56899
726	Coprococcus.eutactus	Sepat x Helminth	Sepat x No	-0.663111	0.205906	351	351	0.00140302	0.0286111	-3.55396
728	Dorea.sp002160985	Helminth	Yes	-1.28934	0.400802	351	345	0.00142006	0.0287213	-3.55012
731	HRGM_Genome_1946	Judah x Helminth	Judah x No	-1.00367	0.311869	351	106	0.0014136	0.0287213	-3.55012
732	HRGM_Genome_2671	Bangkong x Helminth	Bangkong x No	-0.946539	0.294121	351	87	0.00141382	0.0287213	-3.55012
730	Lactiplantibacillus.plantarum	Rasau x Helminth	Rasau x No	-0.726607	0.22586	351	204	0.00141918	0.0287213	-3.55012
727	Lawsonibacter.sp900545895	Helminth	Yes	-1.54425	0.479896	351	335	0.00141534	0.0287213	-3.55012
729	UBA10677.sp003533505	Village	Rasau	2.32188	0.72166	351	144	0.00141753	0.0287213	3.55012
733	CAG.269.sp900557115	Helminth	Yes	2.77341	0.862306	351	239	0.00142306	0.0287427	3.54937
734	Erysipelatoclostridium.ramosum	Village	Rasau	-2.15723	0.671033	351	351	0.00143017	0.028847	-3.54575
737	CAG.269.sp001916005	Bangkong x Helminth	Bangkong x No	1.52889	0.475856	351	226	0.0014392	0.0288717	3.54489
738	CAG.273.sp003534295	Village	Legong	4.5545	1.4175	351	203	0.00143857	0.0288717	3.54489
736	HRGM_Genome_4301	Helminth	Yes	1.82628	0.5683	351	154	0.00143602	0.0288717	3.54489
735	UMGS172.sp900539855	Village	Legong	2.94076	0.915047	351	316	0.00143506	0.0288717	3.54489
739	HRGM_Genome_2238	Village	Legong	2.53248	0.788463	351	345	0.0014441	0.0289309	3.54284
742	CAG.1000.sp004552445	Helminth	Yes	1.65286	0.514774	351	119	0.0014494	0.0289392	3.54256
741	HRGM_Genome_2384	Village	Legong	2.76644	0.861649	351	137	0.00145038	0.0289392	3.54256
740	UMGS1781.sp900553365	Village	Legong	2.66601	0.830172	351	143	0.00144666	0.0289392	3.54256
743	UMGS1840.sp900555525	Village	Legong	2.87717	0.896872	351	222	0.00146332	0.029158	3.53503
744	CAG.451.sp000438295	Bangkong x Helminth	Bangkong x No	1.88472	0.588196	351	203	0.00148205	0.0294916	3.52365
745	HRGM_Genome_4454	Village	Legong	3.31855	1.03587	351	172	0.00148502	0.029511	3.52299
746	CAG.1427.sp000431675	Rasau x Helminth	Rasau x No	0.645663	0.201643	351	217	0.0014932	0.0296338	3.51884
747	Eggerthella.sinensis	Helminth	Yes	-1.73475	0.541985	351	329	0.00149963	0.0297217	-3.51588
750	Butyricimonas.faecalis	Judah x Helminth	Judah x No	1.09325	0.3418	351	271	0.00151086	0.0298548	3.51141
752	CAG.605.sp000433475	Sepat x Helminth	Sepat x No	0.911491	0.284971	351	163	0.00151074	0.0298548	3.51141
748	Eisenbergiella.sp900544445	Helminth	Yes	-1.24336	0.388863	351	347	0.00151643	0.0298548	-3.51141
749	Firm.11.sp004556545	Village	Rasau	2.79377	0.873642	351	348	0.0015143	0.0298548	3.51141
751	Parabacteroides.sp900552465	Village	Rasau	-3.04313	0.951746	351	192	0.00151644	0.0298548	-3.51141
753	CAG.145.sp900542565	Sepat x Helminth	Sepat x No	-0.804212	0.251554	351	233	0.00151874	0.0298605	-3.51122
754	CAG.1427.sp900551155	Village	Sepat	-3.202	1.00184	351	76	0.00152316	0.0299077	-3.50964
755	Anaeromassilibacillus.sp002159845	Helminth	Yes	-2.11596	0.662325	351	338	0.00153016	0.0299261	-3.50902
756	CAG.1427.sp900548955	Bangkong x Helminth	Bangkong x No	-1.24253	0.388841	351	158	0.00152641	0.0299261	-3.50902
757	CAG.594.sp000434835	Village	Rasau	5.42363	1.69753	351	147	0.00152878	0.0299261	3.50902
758	Succinivibrio.sp900555115	Judah x Helminth	Judah x No	0.73298	0.22947	351	121	0.00153284	0.0299389	3.5086
759	UBA10281.sp000437515	Village	Rasau	3.3204	1.04021	351	202	0.00154403	0.0301176	3.50264
760	CAG.245.sp900552135	Village	Rasau	2.99923	0.939904	351	284	0.00154959	0.0301865	3.50036
761	HRGM_Genome_3222	Bangkong x Helminth	Bangkong x No	1.27607	0.400091	351	273	0.00155769	0.0303043	3.49647
762	Limosilactobacillus.oris	Judah x Helminth	Judah x No	-0.723391	0.226974	351	77	0.00156995	0.0305028	-3.48994
765	CAG.1435.sp003537755	Village	Legong	3.60755	1.13245	351	164	0.00157788	0.0305532	3.48829
764	HRGM_Genome_4148	Village	Legong	2.85879	0.897454	351	205	0.00157873	0.0305532	3.48829
763	HRGM_Genome_4651	Helminth	Yes	1.86289	0.584739	351	187	0.0015766	0.0305532	3.48829
766	HRGM_Genome_4701	Village	Rasau	2.46056	0.773494	351	109	0.00160191	0.0309611	3.47502
767	HRGM_Genome_3300	Village	Rasau	4.2129	1.32472	351	260	0.00160659	0.0310112	3.47341
768	UBA1829.sp900549045	Village	Rasau	3.58641	1.12788	351	117	0.00160901	0.0310175	3.4732
771	HRGM_Genome_3339	Sepat x Helminth	Sepat x No	0.689841	0.217123	351	170	0.00162301	0.0311655	3.46844
769	UBA737.sp002431945	Village	Legong	2.69781	0.849117	351	327	0.00162297	0.0311655	3.46844
770	UMGS1872.sp900549475	Helminth	Yes	-1.63064	0.513158	351	314	0.00162048	0.0311655	-3.46844
772	Eubacterium.maltosivorans	Helminth	Yes	-1.95417	0.615813	351	307	0.00164417	0.0315309	-3.45679
773	UMGS1754.sp900554815	Helminth	Yes	2.03852	0.642665	351	179	0.00165157	0.031632	3.45359
775	CAG.1435.sp003537755	Village	Rasau	3.71359	1.17158	351	164	0.00166405	0.0318047	3.44814
774	UBA7597.sp900542935	Sepat x Helminth	Sepat x No	-0.860201	0.271393	351	248	0.00166488	0.0318047	-3.44814
776	UBA737.sp002431945	Village	Rasau	2.78397	0.878455	351	327	0.00166716	0.0318072	3.44806
777	CAG.110.sp900540635	Village	Rasau	1.67948	0.530054	351	351	0.00167082	0.031836	3.44716
778	Eisenbergiella.tayi	Sepat x Helminth	Sepat x No	-0.515342	0.162788	351	350	0.00168636	0.0320907	-3.43919
779	UMGS1820.sp900545865	Sepat x Helminth	Sepat x No	-1.08831	0.343837	351	209	0.00168936	0.0321066	-3.43869
782	HRGM_Genome_2403	Village	Rasau	4.14217	1.30982	351	275	0.00170532	0.0323611	3.4308
780	HRGM_Genome_2489	Helminth	Yes	-2.78313	0.880194	351	325	0.00170778	0.0323611	-3.4308
781	Prevotella.sp002299635	Village	Rasau	4.10704	1.299	351	293	0.00170931	0.0323611	3.4308
783	Bifidobacterium.angulatum	Village	Rasau	-4.75572	1.50456	351	331	0.00171397	0.0323679	-3.43059
784	Desulfovibrio.sp900546145	Judah x Helminth	Judah x No	-0.781386	0.247207	351	84	0.00171404	0.0323679	-3.43059
786	HRGM_Genome_4469	Judah x Helminth	Judah x No	0.59598	0.188606	351	109	0.00171941	0.0323865	3.43001
785	UBA9506.sp003506415	Village	Legong	2.65875	0.841373	351	267	0.00171886	0.0323865	3.43001
787	UBA9506.sp003506415	Village	Judah	2.65374	0.840566	351	267	0.00173574	0.0326526	3.42183
788	UBA3375.sp900551955	Rasau x Helminth	Rasau x No	0.78789	0.249643	351	84	0.00174158	0.0327209	3.41974
789	HRGM_Genome_4502	Village	Rasau	3.36863	1.06913	351	262	0.00177232	0.0332564	3.40351
790	CAG.533.sp900551105	Village	Legong	3.64638	1.15744	351	255	0.00177478	0.0332603	3.40339
791	HRGM_Genome_2420	Judah x Helminth	Judah x No	0.934679	0.296946	351	199	0.00179115	0.0335247	3.39547
792	Ligilactobacillus.animalis	Helminth	Yes	-1.83923	0.584426	351	94	0.00179451	0.0335452	-3.39486
795	Enterococcus_A.avium	Sepat x Helminth	Sepat x No	0.919436	0.292376	351	209	0.00180865	0.0336734	3.39105
794	HRGM_Genome_3698	Helminth	Yes	-1.86945	0.594531	351	261	0.00181047	0.0336734	-3.39105
796	HRGM_Genome_4059	Village	Rasau	4.11142	1.3074	351	197	0.00180846	0.0336734	3.39105
793	UBA644.sp900547165	Village	Legong	4.15215	1.32038	351	289	0.00180894	0.0336734	3.39105
801	HRGM_Genome_3571	Rasau x Helminth	Rasau x No	0.340904	0.108515	351	70	0.00182776	0.0337828	3.3878
798	HRGM_Genome_4255	Judah x Helminth	Judah x No	-0.687579	0.218792	351	259	0.00182125	0.0337828	-3.3878
800	RC9.sp001915575	Village	Rasau	2.65542	0.845214	351	186	0.00182671	0.0337828	3.3878
799	UBA6382.sp900557555	Village	Legong	2.9516	0.939378	351	280	0.00182451	0.0337828	3.3878
797	UBA9502.sp900538475	Helminth	Yes	-1.25718	0.400069	351	349	0.00182247	0.0337828	-3.3878
802	PeH17.sp900542285	Village	Rasau	3.29763	1.05004	351	195	0.00183415	0.0338587	3.38556
803	HRGM_Genome_4296	Village	Legong	2.80121	0.892486	351	251	0.00184533	0.0340226	3.38073
805	HRGM_Genome_4076	Village	Legong	3.69226	1.17738	351	183	0.0018616	0.0342437	3.37425
804	Negativibacillus.sp900547455	Helminth	Yes	-1.30223	0.415258	351	350	0.00186195	0.0342437	-3.37425
806	CAG.177.sp003538135	Village	Legong	4.08099	1.30173	351	341	0.00186744	0.034302	3.37255
807	HRGM_Genome_5332	Rasau x Helminth	Rasau x No	0.302442	0.0964889	351	85	0.00187109	0.0343266	3.37184
808	CAG.977.sp000434295	Helminth	Yes	1.25854	0.401814	351	93	0.00188565	0.0345508	3.36532
809	Enterocloster.asparagiformis	Helminth	Yes	-1.60879	0.513773	351	348	0.00189074	0.0346013	-3.36386
810	Limosilactobacillus.sp900557215	Helminth	Yes	-1.62903	0.520441	351	75	0.00189842	0.034699	-3.36104
811	CAG.83.sp001916855	Sepat x Helminth	Sepat x No	-0.726079	0.232036	351	348	0.00190426	0.0347626	-3.35921
812	Parabacteroides.johnsonii	Helminth	Yes	-2.17006	0.693716	351	319	0.00191054	0.0348344	-3.35715
813	Prevotella.sp900540375	Sepat x Helminth	Sepat x No	-0.60223	0.192567	351	230	0.00191558	0.0348834	-3.35574
815	Ruminococcus_C.sp000437255	Sepat x Helminth	Sepat x No	-0.681397	0.218168	351	331	0.0019417	0.0353012	-3.34384
814	UMGS263.sp900540535	Village	Legong	-1.83799	0.588528	351	343	0.0019433	0.0353012	-3.34384
816	Alistipes.obesi	Village	Sepat	5.49217	1.75949	351	254	0.00195338	0.0353975	3.34112
817	Parasutterella.sp900554375	Village	Rasau	-2.1866	0.700431	351	55	0.00195123	0.0353975	-3.34112
818	CAG.877.sp900552495	Bangkong x Helminth	Bangkong x No	1.18084	0.378398	351	150	0.00195865	0.0354497	3.33964
819	HRGM_Genome_4796	Village	Legong	3.70801	1.18871	351	263	0.00196705	0.0354716	3.33902
821	Limosilactobacillus.antri	Judah x Helminth	Judah x No	-0.791219	0.253637	351	167	0.00196606	0.0354716	-3.33902
820	RC9.sp001915575	Village	Legong	2.5489	0.816987	351	186	0.00196355	0.0354716	3.33902
822	UBA3789.sp900543055	Rasau x Helminth	Rasau x No	0.649018	0.208251	351	182	0.00198547	0.0357602	3.33092
823	CAG.594.sp000434835	Helminth	Yes	3.30541	1.06169	351	147	0.00200624	0.0360904	3.32173
824	CAG.1427.sp900548955	Village	Sepat	-3.41912	1.09892	351	158	0.0020195	0.0361588	-3.31984
826	CAG.605.sp000433255	Village	Legong	3.37209	1.08347	351	151	0.00201322	0.0361588	3.31984
825	HRGM_Genome_5302	Helminth	Yes	1.67475	0.538275	351	173	0.00201968	0.0361588	3.31984
827	UMGS1781.sp900555075	Bangkong x Helminth	Bangkong x No	1.0201	0.327868	351	176	0.00201981	0.0361588	3.31984
829	CAG.877.sp900554315	Bangkong x Helminth	Bangkong x No	0.873034	0.280651	351	114	0.00202354	0.0361656	3.31965
828	QAMX01.sp003149835	Sepat x Helminth	Sepat x No	-0.576882	0.185462	351	330	0.00202508	0.0361656	-3.31965
830	HRGM_Genome_4562	Helminth	Yes	2.32615	0.748237	351	186	0.00203632	0.0363225	3.31532
831	HRGM_Genome_2438	Helminth	Yes	2.68051	0.862359	351	285	0.00203959	0.036337	3.31492
834	CAG.245.sp900552135	Bangkong x Helminth	Bangkong x No	1.10002	0.354102	351	284	0.00205195	0.0363822	3.31368
833	HRGM_Genome_2615	Helminth	Yes	2.11194	0.679709	351	257	0.00204779	0.0363822	3.31368
835	HRGM_Genome_2792	Village	Legong	3.29147	1.05947	351	118	0.00205061	0.0363822	3.31368
832	Lawsonibacter.sp900066825	Helminth	Yes	-1.22068	0.392845	351	347	0.00204686	0.0363822	-3.31368
836	HRGM_Genome_1304	Sepat x Helminth	Sepat x No	-0.424886	0.136806	351	351	0.00205708	0.0363859	-3.31357
837	Parabacteroides.johnsonii	Village	Legong	-3.32992	1.07214	351	319	0.0020563	0.0363859	-3.31357
838	CAG.841.sp002479075	Village	Rasau	2.44122	0.786235	351	132	0.0020625	0.0363949	3.31333
839	Duncaniella.sp001701225	Rasau x Helminth	Rasau x No	0.287323	0.0925285	351	81	0.00206057	0.0363949	3.31333
840	HRGM_Genome_4694	Judah x Helminth	Judah x No	-0.638505	0.205876	351	129	0.00208667	0.0366902	-3.30525
842	HRGM_Genome_5332	Helminth	Yes	1.19751	0.386056	351	85	0.00208324	0.0366902	3.30525
841	Parabacteroides.sp900552415	Village	Rasau	2.38791	0.769878	351	257	0.00208479	0.0366902	3.30525
843	HRGM_Genome_2421	Helminth	Yes	2.44181	0.787454	351	220	0.00209014	0.0367077	3.30477
844	HRGM_Genome_3301	Bangkong x Helminth	Bangkong x No	1.32354	0.427111	351	168	0.00210447	0.0369154	3.29913
845	CAG.582.sp000435515	Village	Legong	3.12534	1.00892	351	176	0.00211223	0.0369695	3.29766
846	Dialister.sp900541605	Village	Legong	3.35032	1.08157	351	223	0.00211254	0.0369695	3.29766
847	Bifidobacterium.breve	Village	Legong	-4.25352	1.37373	351	331	0.00212178	0.0370873	-3.29448
848	HRGM_Genome_2630	Village	Rasau	-3.28968	1.06261	351	221	0.00212509	0.0371014	-3.2941
849	Limosilactobacillus.mucosae	Sepat x Helminth	Sepat x No	-1.1906	0.384946	351	231	0.00214578	0.0374185	-3.28559
850	Parabacteroides.sp900549585	Helminth	Yes	2.25318	0.729169	351	322	0.00216568	0.0377211	3.27754
851	HRGM_Genome_1149	Helminth	Yes	-1.39555	0.452022	351	329	0.00218501	0.0380131	-3.26983
852	Blautia.sp003287895	Helminth	Yes	-1.15401	0.373873	351	349	0.00219006	0.0380562	-3.26869
853	HRGM_Genome_1369	Village	Legong	-2.20117	0.713451	351	75	0.00220012	0.0381861	-3.26528
854	UMGS1815.sp900555345	Village	Rasau	3.67211	1.19048	351	276	0.00220502	0.0382263	3.26423
855	Veillonella.dispar_A	Village	Rasau	-3.16435	1.02621	351	208	0.00221262	0.0383132	-3.26196
856	HRGM_Genome_2274	Judah x Helminth	Judah x No	-0.579702	0.188202	351	276	0.00223659	0.0386831	-3.25235
857	Prevotellamassilia.sp900542795	Village	Rasau	4.25953	1.38319	351	282	0.00224191	0.0387299	3.25114
858	CAG.465.sp000433135	Helminth	Yes	1.7043	0.553644	351	165	0.00225046	0.0388322	3.24851
859	UMGS1781.sp900553695	Village	Legong	3.38505	1.09984	351	147	0.00225461	0.0388586	3.24783
860	Parabacteroides.johnsonii	Village	Rasau	-3.41292	1.10918	351	319	0.00226042	0.0389134	-3.24642
861	HRGM_Genome_3014	Village	Rasau	2.8321	0.920695	351	105	0.00226727	0.038986	3.24455
862	HRGM_Genome_1369	Village	Rasau	-2.26613	0.738101	351	75	0.00231074	0.0396874	-3.22672
863	HRGM_Genome_4256	Sepat x Helminth	Sepat x No	-0.518343	0.168906	351	315	0.00232121	0.0398211	-3.22336
864	TF01.11.sp000436755	Sepat x Helminth	Sepat x No	-0.435412	0.141929	351	350	0.00232888	0.0399064	-3.22122
865	HRGM_Genome_2795	Judah x Helminth	Judah x No	0.598967	0.195352	351	110	0.00234198	0.0400845	3.21677
866	CAG.269.sp001916065	Village	Judah	4.20594	1.37211	351	277	0.00234795	0.0401402	3.21538
868	CAG.877.sp900552495	Sepat x Helminth	Sepat x No	0.679319	0.221774	351	150	0.00236479	0.040335	3.21054
867	HRGM_Genome_4736	Helminth	Yes	-2.78035	0.907665	351	144	0.0023642	0.040335	-3.21054
869	HRGM_Genome_2792	Judah x Helminth	Judah x No	0.788462	0.257502	351	118	0.00237359	0.0404384	3.20798
874	CAG.269.sp001916005	Village	Legong	3.73576	1.2209	351	226	0.00238999	0.0404554	3.20756
872	Coprobacter.sp900545915	Village	Sepat	3.49385	1.14188	351	215	0.00239098	0.0404554	3.20756
875	HRGM_Genome_1236	Helminth	Yes	1.47727	0.482729	351	127	0.00238685	0.0404554	3.20756
873	HRGM_Genome_3339	Helminth	Yes	1.8824	0.615004	351	170	0.0023827	0.0404554	3.20756
870	Oribacterium.sp004554245	Village	Rasau	3.5182	1.14932	351	333	0.00238011	0.0404554	3.20756
871	RC9.sp900546925	Village	Rasau	3.32121	1.08532	351	241	0.00238801	0.0404554	3.20756
876	HRGM_Genome_2831	Village	Rasau	2.70073	0.882815	351	314	0.00239483	0.0404742	3.20709
877	Sutterella.wadsworthensis	Sepat x Helminth	Sepat x No	-1.08122	0.35363	351	230	0.00240851	0.040659	-3.20254
878	UMGS1370.sp900542035	Helminth	Yes	-1.15358	0.377438	351	350	0.00241746	0.0407637	-3.19996
880	Butyricicoccus.pullicaecorum	Helminth	Yes	-0.903665	0.295984	351	351	0.002443	0.0410075	-3.194
882	CAG.878.sp000432255	Bangkong x Helminth	Bangkong x No	1.24518	0.40774	351	193	0.00243693	0.0410075	3.194
879	HRGM_Genome_2634	Village	Legong	2.50485	0.820404	351	303	0.00244227	0.0410075	3.194
881	Megamonas.sp900554895	Sepat x Helminth	Sepat x No	0.639605	0.209473	351	246	0.00244062	0.0410075	3.194
883	HRGM_Genome_2478	Village	Legong	2.49077	0.816094	351	100	0.00245117	0.041098	3.1918
884	Desulfovibrio.piger_A	Judah x Helminth	Judah x No	0.848049	0.278017	351	166	0.00246478	0.0412794	3.18739
885	HRGM_Genome_4736	Judah x Helminth	Judah x No	-1.03968	0.340946	351	144	0.00247246	0.0413147	-3.18654
886	UBA1822.sp900545365	Village	Judah	2.57328	0.843778	351	275	0.00246989	0.0413147	3.18654
887	HRGM_Genome_2898	Bangkong x Helminth	Bangkong x No	-0.760051	0.249483	351	107	0.00249565	0.0416551	-3.17833
888	HRGM_Genome_0490	Sepat x Helminth	Sepat x No	-0.483466	0.158766	351	349	0.00250673	0.0417459	-3.17615
889	HRGM_Genome_3603	Bangkong x Helminth	Bangkong x No	1.17884	0.387092	351	224	0.00250475	0.0417459	3.17615
890	Blautia.coccoides	Village	Judah	1.96827	0.646683	351	350	0.00251896	0.0418148	3.1745
892	Olsenella_E.sp900119915	Helminth	Yes	-2.28327	0.750189	351	329	0.00251934	0.0418148	-3.1745
891	UMGS1840.sp900555525	Village	Rasau	2.82457	0.92786	351	222	0.00251455	0.0418148	3.1745
893	CAG.145.sp900540145	Helminth	Yes	-1.40775	0.46279	351	342	0.00253342	0.0419957	-3.17019
894	UMGS1781.sp900553695	Judah x Helminth	Judah x No	0.81305	0.267313	351	147	0.00253591	0.0419957	3.17019
896	Flavonifractor.sp002161215	Helminth	Yes	-1.48556	0.488778	351	315	0.0025543	0.0420183	-3.16965
899	HRGM_Genome_0343	Helminth	Yes	1.73383	0.570195	351	142	0.00254252	0.0420183	3.16965
898	HRGM_Genome_2630	Helminth	Yes	-2.02065	0.664589	351	221	0.00254501	0.0420183	-3.16965
900	HRGM_Genome_4075	Village	Rasau	3.00795	0.989436	351	128	0.00254822	0.0420183	3.16965
897	HRGM_Genome_4217	Village	Rasau	2.53722	0.834734	351	342	0.0025524	0.0420183	3.16965
895	UMGS263.sp900540535	Village	Rasau	-1.85069	0.608862	351	343	0.00255217	0.0420183	-3.16965
901	HRGM_Genome_4760	Village	Rasau	3.18496	1.04808	351	215	0.00255815	0.0420348	3.16926
902	CAG.110.sp000435995	Village	Sepat	2.70755	0.89141	351	325	0.00257038	0.0420501	3.16889
905	CAG.349.sp001940895	Village	Legong	1.90423	0.626934	351	92	0.00257044	0.0420501	3.16889
903	HRGM_Genome_2485	Village	Rasau	3.15843	1.03982	351	150	0.00256957	0.0420501	3.16889
904	UMGS1820.sp900555375	Village	Legong	2.96897	0.977379	351	167	0.00256787	0.0420501	3.16889
906	HRGM_Genome_1943	Helminth	Yes	-1.24245	0.409163	351	79	0.00257725	0.042115	-3.16735
907	Olsenella_E.provencensis	Helminth	Yes	-2.10016	0.692465	351	335	0.00260807	0.0425716	-3.15657
908	Acidaminococcus.fermentans_A	Bangkong x Helminth	Bangkong x No	-1.07075	0.353133	351	102	0.00261424	0.0425775	-3.15643
909	HRGM_Genome_4730	Helminth	Yes	-1.19963	0.395671	351	96	0.00261631	0.0425775	-3.15643
910	Succinivibrio.sp900555115	Village	Rasau	2.96135	0.976761	351	121	0.00261705	0.0425775	3.15643
911	CAG.533.sp900553855	Village	Rasau	2.67203	0.88153	351	145	0.00262282	0.0426164	3.15552
912	UMGS1217.sp900549625	Bangkong x Helminth	Bangkong x No	1.26934	0.418806	351	180	0.0026252	0.0426164	3.15552
913	Fournierella.sp004558145	Village	Rasau	-1.88554	0.622346	351	347	0.00263472	0.0427071	-3.15339
914	Parabacteroides.sp003479145	Helminth	Yes	-1.84436	0.608799	351	208	0.00263656	0.0427071	-3.15339
915	HRGM_Genome_1129	Sepat x Helminth	Sepat x No	-0.526721	0.173973	351	309	0.00265272	0.0427816	-3.15165
916	HRGM_Genome_4224	Village	Rasau	2.57759	0.851289	351	222	0.00265052	0.0427816	3.15165
917	HRGM_Genome_4591	Village	Rasau	2.88689	0.953287	351	136	0.00264635	0.0427816	3.15165
918	Lactobacillus.paragasseri	Sepat x Helminth	Sepat x No	-1.02868	0.339731	351	161	0.00265004	0.0427816	-3.15165
919	CAG.628.sp000438415	Sepat x Helminth	Sepat x No	0.924721	0.305618	351	199	0.0026687	0.0429458	3.14782
920	HRGM_Genome_4637	Helminth	Yes	1.7931	0.5926	351	221	0.00266809	0.0429458	3.14782
921	CAG.1427.sp000435475	Village	Legong	-4.8685	1.6095	351	237	0.00267633	0.0430217	-3.14605
923	CAG.110.sp900548795	Village	Rasau	2.6765	0.885244	351	302	0.00268842	0.0430829	3.14463
922	Oscillibacter.sp900554425	Sepat x Helminth	Sepat x No	-0.460055	0.152134	351	337	0.00268363	0.0430829	-3.14463
924	UBA644.sp900547165	Village	Rasau	4.12998	1.366	351	289	0.00268886	0.0430829	3.14463
925	UBA10281.sp900554485	Village	Legong	4.1626	1.37713	351	200	0.00269525	0.0431385	3.14334
926	UBA1436.sp002329395	Village	Legong	2.81692	0.932467	351	114	0.00271031	0.0433328	3.13884
927	Hungatella.effluvii	Helminth	Yes	-1.31678	0.43596	351	351	0.00271488	0.0433591	-3.13824
928	HRGM_Genome_3014	Sepat x Helminth	Sepat x No	0.613909	0.203293	351	105	0.00272	0.0433939	3.13744
930	CAG.269.sp900557115	Village	Legong	4.02187	1.33269	351	239	0.00273736	0.0435723	3.13333
931	HRGM_Genome_2825	Helminth	Yes	1.93212	0.640295	351	132	0.00274	0.0435723	3.13333
929	UMGS1224.sp900549775	Village	Legong	3.41651	1.13204	351	304	0.00273588	0.0435723	3.13333
932	HRGM_Genome_3370	Helminth	Yes	-2.03017	0.672889	351	252	0.00274394	0.0435881	-3.13297
933	HRGM_Genome_3049	Helminth	Yes	-1.06667	0.3538	351	349	0.00276332	0.0437958	-3.12822
935	HRGM_Genome_3571	Village	Sepat	-2.22861	0.73913	351	70	0.00276089	0.0437958	-3.12822
934	UBA2856.sp900555005	Helminth	Yes	-0.937184	0.31088	351	347	0.00276589	0.0437958	-3.12822
936	CAG.83.sp900547745	Village	Rasau	2.12323	0.704603	351	348	0.00277691	0.0438149	3.12778
937	Parolsenella.catena	Village	Judah	3.92189	1.30158	351	300	0.00277872	0.0438149	3.12778
939	Sutterella.sp006337085	Bangkong x Helminth	Bangkong x No	-1.08482	0.360028	351	158	0.00277894	0.0438149	-3.12778
938	Sutterella.wadsworthensis	Village	Rasau	-4.82615	1.60156	351	230	0.00277666	0.0438149	-3.12778
940	HRGM_Genome_4656	Village	Legong	2.85808	0.948688	351	166	0.00278327	0.0438366	3.12729
945	CAG.594.sp900547225	Bangkong x Helminth	Bangkong x No	1.83982	0.61109	351	178	0.00280064	0.0440422	3.12261
944	Fusobacterium.polymorphum	Rasau x Helminth	Rasau x No	0.274255	0.091136	351	107	0.00281346	0.0440422	3.12261
941	HRGM_Genome_2643	Sepat x Helminth	Sepat x No	-0.727809	0.241799	351	230	0.00280737	0.0440422	-3.12261
943	HRGM_Genome_3300	Judah x Helminth	Judah x No	0.936517	0.311216	351	260	0.00281418	0.0440422	3.12261
946	Limosilactobacillus.vaginalis_A	Rasau x Helminth	Rasau x No	-0.567723	0.188661	351	143	0.00281413	0.0440422	-3.12261
942	UMGS1668.sp900553955	Helminth	Yes	2.44884	0.813601	351	274	0.00280823	0.0440422	3.12261
947	HRGM_Genome_3014	Village	Legong	2.67759	0.889947	351	105	0.00281879	0.0440678	3.12203
948	UBA737.sp900547095	Village	Rasau	2.74389	0.912444	351	261	0.00283261	0.0442371	3.11819
949	HRGM_Genome_3159	Village	Legong	3.15632	1.04974	351	277	0.00283636	0.0442491	3.11792
952	CAG.873.sp900554265	Village	Legong	2.25918	0.751883	351	168	0.00285526	0.0443829	3.1149
955	Companilactobacillus.farciminis_A	Bangkong x Helminth	Bangkong x No	-0.889115	0.295888	351	69	0.00285341	0.0443829	-3.1149
954	HRGM_Genome_0171	Village	Judah	-1.88677	0.628174	351	84	0.00286555	0.0443829	-3.1149
950	HRGM_Genome_2485	Village	Legong	3.01883	1.00509	351	150	0.00286593	0.0443829	3.1149
956	HRGM_Genome_4469	Village	Legong	2.33138	0.776006	351	109	0.00285864	0.0443829	3.1149
951	Phil1.sp001940855	Village	Legong	3.4172	1.13768	351	336	0.00286481	0.0443829	3.1149
953	UMGS1901.sp900556135	Helminth	Yes	1.63969	0.545914	351	162	0.00286567	0.0443829	3.1149
957	HRGM_Genome_2288	Helminth	Yes	-1.4376	0.479241	351	290	0.00290077	0.0448756	-3.10386
958	HRGM_Genome_3077	Village	Sepat	2.65881	0.886803	351	263	0.00291527	0.0450528	3.09992
959	Veillonella.dispar_A	Helminth	Yes	1.92399	0.641826	351	208	0.00292009	0.0450802	3.09931
960	UBA5884.sp900551505	Helminth	Yes	1.7182	0.573256	351	149	0.00292393	0.0450925	3.09904
961	CAG.460.sp000438075	Bangkong x Helminth	Bangkong x No	1.66689	0.556252	351	170	0.00292965	0.0451336	3.09813
962	Robinsoniella.sp900540475	Helminth	Yes	-0.890673	0.297277	351	349	0.00293481	0.0451661	-3.09741
963	Streptococcus.anginosus_C	Helminth	Yes	-1.95866	0.653846	351	343	0.0029395	0.0451914	-3.09685
964	CAG.110.sp900548795	Village	Legong	2.5623	0.85568	351	302	0.00295019	0.0453087	3.09426
965	CAG.465.sp900554875	Helminth	Yes	2.08326	0.695823	351	135	0.00295505	0.0453223	3.09396
966	HRGM_Genome_4476	Bangkong x Helminth	Bangkong x No	1.1081	0.37014	351	184	0.0029572	0.0453223	3.09396
967	An200.sp003268275	Sepat x Helminth	Sepat x No	-0.52278	0.174686	351	348	0.00296707	0.0454266	-3.09166
968	CAG.273.sp000437855	Village	Legong	3.72423	1.24468	351	158	0.00297237	0.0454607	3.09091
969	Firm.10.sp004552515	Village	Rasau	3.75344	1.25477	351	248	0.00297985	0.0454811	3.09046
970	Veillonella.atypica	Helminth	Yes	2.44452	0.817126	351	236	0.00297719	0.0454811	3.09046
971	UMGS1975.sp900546685	Sepat x Helminth	Sepat x No	-0.792892	0.26531	351	317	0.00300636	0.0458384	-3.08263
972	Bacteroides.thetaiotaomicron	Village	Legong	-2.01012	0.672962	351	351	0.0030215	0.0460219	-3.07864
973	CAG.465.sp000433755	Judah x Helminth	Judah x No	1.14382	0.383012	351	191	0.00302716	0.0460607	3.07779
974	UBA5905.sp004558485	Village	Rasau	2.46656	0.826063	351	293	0.00303166	0.0460818	3.07734
976	HRGM_Genome_2006	Village	Legong	3.97404	1.33201	351	201	0.00305531	0.0463462	3.07162
975	HRGM_Genome_2795	Helminth	Yes	1.55166	0.520066	351	110	0.0030543	0.0463462	3.07162
978	CAG.475.sp900547975	Village	Rasau	2.18402	0.732286	351	177	0.00306518	0.0464449	3.06949
979	Sutterella.sp900545275	Village	Judah	-2.68829	0.901482	351	186	0.00306905	0.0464449	-3.06949
977	UBA1777.sp900549865	Village	Rasau	2.84715	0.954825	351	326	0.00307123	0.0464449	3.06949
982	CAG.449.sp000432895	Village	Judah	2.86109	0.960259	351	295	0.00309436	0.0465097	3.0681
980	HRGM_Genome_1129	Helminth	Yes	-1.46835	0.492781	351	309	0.00309202	0.0465097	-3.0681
984	HRGM_Genome_2061	Sepat x Helminth	Sepat x No	0.472224	0.158461	351	117	0.00308869	0.0465097	3.0681
985	HRGM_Genome_4083	Helminth	Yes	1.98955	0.667526	351	174	0.00308459	0.0465097	3.0681
983	HRGM_Genome_4536	Bangkong x Helminth	Bangkong x No	0.917849	0.308031	351	167	0.00309204	0.0465097	3.0681
981	Prevotella.sp002350355	Village	Legong	2.90409	0.974552	351	226	0.0030901	0.0465097	3.0681
986	HRGM_Genome_2795	Village	Rasau	2.47709	0.831532	351	110	0.00309975	0.0465433	3.06737
987	Ruminococcus.sp900540005	Village	Legong	3.74987	1.25898	351	313	0.00310415	0.0465622	3.06697
988	HRGM_Genome_5225	Village	Rasau	2.33814	0.78553	351	135	0.00312382	0.0468098	3.06166
989	Dorea.hylemonae	Helminth	Yes	-1.26641	0.425593	351	349	0.00313249	0.0468923	-3.0599
990	CAG.533.sp900551105	Helminth	Yes	2.22743	0.748907	351	255	0.00314651	0.0470546	3.05645
991	Acidaminococcus.massiliensis	Judah x Helminth	Judah x No	-0.803038	0.270033	351	111	0.00315027	0.0470634	-3.05626
992	CAG.83.sp900545495	Village	Legong	2.59871	0.873971	351	349	0.0031543	0.0470759	3.05599
995	CAG.605.sp900545005	Sepat x Helminth	Sepat x No	0.63764	0.214518	351	123	0.00316458	0.04714	3.05463
994	HRGM_Genome_1943	Judah x Helminth	Judah x No	-0.45679	0.153694	351	79	0.00316814	0.04714	-3.05463
993	QAMH01.sp900556425	Village	Judah	2.34367	0.788492	351	306	0.00316545	0.04714	3.05463
996	CAG.170.sp000436735	Village	Rasau	3.03322	1.021	351	343	0.00318062	0.0472782	3.05171
997	HRGM_Genome_3010	Judah x Helminth	Judah x No	0.760861	0.256154	351	300	0.00318579	0.0473075	3.05109
998	HRGM_Genome_1266	Bangkong x Helminth	Bangkong x No	-1.27882	0.430648	351	206	0.00319378	0.0473786	-3.04958
999	HRGM_Genome_3301	Judah x Helminth	Judah x No	0.790785	0.266339	351	168	0.00319827	0.0473978	3.04918
1000	CAG.762.sp000432575	Bangkong x Helminth	Bangkong x No	1.24422	0.419121	351	175	0.0032028	0.0474174	3.04877
1003	Anaeroglobus.micronuciformis	Village	Legong	-2.636	0.888409	351	106	0.00321853	0.0474205	-3.0487
1004	CAG.460.sp000438075	Village	Rasau	4.38076	1.47648	351	170	0.00321924	0.0474205	3.0487
1001	CAG.83.sp900313295	Village	Legong	2.44295	0.823129	351	344	0.00321052	0.0474205	3.0487
1002	Coprococcus.eutactus	Helminth	Yes	-1.7303	0.583231	351	351	0.00322223	0.0474205	-3.0487
1006	HRGM_Genome_3488	Village	Legong	-1.69172	0.569959	351	64	0.00320786	0.0474205	-3.0487
1005	Varibaculum.timonense	Village	Legong	3.71729	1.25259	351	187	0.00321263	0.0474205	3.0487
1007	UBA3631.sp900544605	Village	Legong	2.57018	0.866701	351	122	0.0032351	0.0475627	3.04571
1008	CAG.433.sp900546245	Village	Rasau	3.24079	1.09302	351	319	0.00324005	0.0475882	3.04517
1009	Bacteroides.stercoris	Helminth	Yes	-1.18973	0.401459	351	351	0.00325527	0.0477366	-3.04206
1010	Dialister.succinatiphilus	Village	Legong	3.60208	1.21553	351	254	0.0032566	0.0477366	3.04206
1011	HRGM_Genome_2615	Bangkong x Helminth	Bangkong x No	1.2128	0.409438	351	257	0.00326987	0.0478837	3.03898
1012	HRGM_Genome_3603	Village	Judah	2.93869	0.992204	351	224	0.0032732	0.047885	3.03895
1013	Parasutterella.sp900554375	Village	Legong	-2.0031	0.677039	351	55	0.00330609	0.0483185	-3.02994
1014	CAG.465.sp000433755	Helminth	Yes	3.01574	1.01965	351	191	0.00331669	0.0484256	3.02773
1015	HRGM_Genome_3922	Village	Rasau	2.86688	0.969805	351	216	0.00333219	0.048604	3.02405
1016	Dialister.sp900538805	Village	Legong	3.03083	1.02599	351	231	0.00335424	0.0488775	3.01844
1017	Olegusella.massiliensis	Village	Judah	3.10348	1.05087	351	265	0.00336274	0.0489178	3.01761
1018	Veillonella.denticariosi	Village	Judah	-2.53293	0.857699	351	128	0.00336361	0.0489178	-3.01761
1019	Prevotella.sp900557405	Village	Rasau	3.15248	1.06828	351	294	0.0033867	0.0492051	3.01176
1020	Mailhella.sp900553065	Village	Sepat	2.22199	0.753144	351	82	0.00339426	0.0492667	3.01051
1021	HRGM_Genome_3368	Village	Legong	3.07206	1.04156	351	288	0.00340288	0.0493435	3.00895
1022	RUG572.sp900547945	Helminth	Yes	2.45339	0.832093	351	109	0.00341392	0.049455	3.00669
1023	HRGM_Genome_3046	Village	Judah	1.79433	0.609032	351	348	0.00343828	0.0497107	3.00154
1024	Limosilactobacillus.reuteri	Helminth	Yes	-2.05197	0.696452	351	144	0.00343698	0.0497107	-3.00154
1025	Alistipes.sp900549305	Helminth	Yes	-1.51147	0.513109	351	311	0.00344362	0.0497393	-3.00096
1026	Butyricimonas.faecihominis	Rasau x Helminth	Rasau x No	-0.620215	0.210656	351	279	0.00345999	0.0498939	-2.99786
1027	HRGM_Genome_5266	Village	Legong	2.45873	0.835137	351	91	0.00346106	0.0498939	2.99786

## Sheet: Supplementary Table S4
Table S4. Relative impact of deworming on gut microbiome dissimilarity of different groups of Orang Asli samples based on their microbiome data in pre and post anthelmintic treatment (ADONIS, ANOSIM and Betadisper, permutation = 999).
Group	Jaccard							Bray-Curtis							Sample size
	ADONIS			ANOSIM		Tukey test		ADONIS			ANOSIM		Tukey test
	p	F statistic	R2	p	R value	Compare group	p	p	F statistic	R2	p	R	Compare group	p
			value							value		value
Responders	0.001	1.898	0.014	0.001	0.072	Pre vs post 1	0.916	0.001	2.586	0.02	0.001	0.072	Pre vs post 1	0.9113	Responders-paired Orang Asli samples (n = 66)
Uninfected	0.006	1.382	0.012	0.001	0.069	Pre vs post 1	0.9182	0.003	1.766	0.015	0.001	0.069	Pre vs post 1	0.9024	Uninfected-paired Orang Asli samples (n = 58)

## Sheet: Supplementary Table S5
Table S5. MaAsLin2 results of the bacterial taxa that are altered by treatment response, controlling for infection status and village as fixed effects.
No	Species	Variable	Value	Coefficient	Standard error	N	N.not.0	p	Adjusted p	Signifcant associations
1	C941.sp004557565	Village	Rasau	8.42146	1.20149	248	176	1.68308e-10	8.16981e-07	14.0177
2	Parabacteroides.sp900549585	Village	Rasau	6.05044	0.868229	248	221	1.98658e-10	8.16981e-07	14.0177
3	Prevotellamassilia.sp900539625	Village	Rasau	8.04923	1.33866	248	156	2.06017e-08	5.6483e-05	9.78157
4	UBA1829.sp900549415	Village	Rasau	3.77776	0.638942	248	39	3.25646e-08	6.69609e-05	9.6114
5	UBA1829.sp900549045	Village	Rasau	4.49383	0.768561	248	40	4.42619e-08	7.28108e-05	9.52765
6	HRGM_Genome_4059	Village	Rasau	4.42748	0.775319	248	110	8.33925e-08	0.000104995	9.1616
7	Mailhella.sp900553065	Helminth	Yes	-1.83408	0.32765	248	72	8.9357e-08	0.000104995	-9.1616
8	Duodenibacillus.sp900538905	Helminth	Yes	-2.0302	0.372742	248	69	1.93922e-07	0.000199376	-8.52032
9	UBA4372.sp900543815	Village	Rasau	6.12241	1.11436	248	163	2.24893e-07	0.000205527	8.48993
12	CAG.877.sp000433455	Village	Rasau	4.66846	0.879869	248	85	5.20427e-07	0.000348924	7.96066
13	HRGM_Genome_2785	Helminth	Yes	-2.59998	0.493396	248	99	4.33214e-07	0.000348924	-7.96066
11	Mailhella.massiliensis	Helminth	Yes	-1.83383	0.350181	248	123	4.87678e-07	0.000348924	-7.96066
10	UBA7597.sp003448195	Helminth	Yes	-1.96323	0.374711	248	102	5.51491e-07	0.000348924	-7.96066
14	Prevotella.sp900556395	Village	Rasau	4.98437	0.949164	248	243	6.63236e-07	0.000389651	7.85026
15	UBA6398.sp003150315	Village	Rasau	6.78911	1.30107	248	160	7.8409e-07	0.000429943	7.75186
16	Prevotella.sp000436915	Village	Rasau	7.21537	1.427	248	184	1.56123e-06	0.000802567	7.12769
21	Collinsella.tanakaei	Helminth	Yes	1.41721	0.287503	248	243	2.31811e-06	0.000842518	7.07912
17	F23.B02.sp001916715	Village	Rasau	5.08635	1.02572	248	206	2.35598e-06	0.000842518	7.07912
20	HRGM_Genome_0490	Helminth	Yes	1.23336	0.249672	248	244	2.00766e-06	0.000842518	7.07912
19	HRGM_Genome_2327	Helminth	Yes	-1.73682	0.350427	248	115	1.89608e-06	0.000842518	-7.07912
18	HRGM_Genome_4765	Village	Rasau	4.26218	0.856579	248	200	2.19656e-06	0.000842518	7.07912
22	Mailhella.sp003150275	Helminth	Yes	-1.79789	0.365051	248	122	2.20394e-06	0.000842518	-7.07912
23	UBA7597.sp003448195	Response	Responders	2.94438	0.599162	248	102	2.28277e-06	0.000842518	7.07912
25	HRGM_Genome_4612	Village	Rasau	4.61415	0.934438	248	106	2.60982e-06	0.000858631	7.06017
24	UBA7597.sp900542935	Helminth	Yes	-2.00916	0.409716	248	150	2.57818e-06	0.000858631	-7.06017
28	Desulfovibrio.legallii	Helminth	Yes	-1.42392	0.296981	248	95	3.77921e-06	0.000982816	-6.92509
26	F23.B02.sp002472405	Village	Rasau	4.24284	0.872298	248	210	3.55384e-06	0.000982816	6.92509
29	HRGM_Genome_1444	Helminth	Yes	-2.32201	0.484186	248	195	3.86323e-06	0.000982816	-6.92509
35	HRGM_Genome_2787	Helminth	Yes	-2.1921	0.456182	248	111	3.34109e-06	0.000982816	-6.92509
32	HRGM_Genome_5284	Village	Rasau	3.76768	0.777806	248	87	3.85071e-06	0.000982816	6.92509
27	RC9.sp900545245	Village	Rasau	5.50722	1.13887	248	146	4.02368e-06	0.000982816	6.92509
34	Sutterella.sp006337085	Helminth	Yes	-2.10784	0.44388	248	154	4.1822e-06	0.000982816	-6.92509
33	Sutterella.wadsworthensis	Helminth	Yes	-2.80174	0.581339	248	186	3.52396e-06	0.000982816	-6.92509
31	UBA9732.sp001940825	Village	Rasau	4.10551	0.851025	248	162	4.18115e-06	0.000982816	6.92509
30	Victivallis.sp002998355	Helminth	Yes	-2.37881	0.494993	248	128	3.5521e-06	0.000982816	-6.92509
36	RC9.sp900546445	Village	Rasau	4.62016	0.961791	248	118	4.57454e-06	0.00104515	6.86359
37	Megamonas.sp900554895	Response	Responders	-2.08591	0.441307	248	190	4.78858e-06	0.00106449	-6.84526
39	HRGM_Genome_2694	Helminth	Yes	-1.49853	0.318751	248	88	5.41524e-06	0.0011621	-6.75753
38	Prevotellamassilia.sp900540885	Village	Rasau	6.80336	1.42876	248	215	5.51026e-06	0.0011621	6.75753
40	HRGM_Genome_2898	Helminth	Yes	-1.84349	0.398827	248	128	6.17764e-06	0.00127028	-6.66852
42	HRGM_Genome_2792	Village	Rasau	3.65737	0.777956	248	50	6.95528e-06	0.00137744	6.58753
41	Prevotella.sp900557405	Village	Rasau	4.94034	1.05101	248	195	7.03372e-06	0.00137744	6.58753
44	HRGM_Genome_4645	Helminth	Yes	-0.989452	0.214277	248	74	7.23964e-06	0.00138124	-6.58477
43	SFMI01.sp004556155	Village	Rasau	5.71626	1.21946	248	212	7.38902e-06	0.00138124	6.58477
45	CAG.349.sp003539515	Village	Rasau	5.55726	1.18451	248	118	7.59431e-06	0.00138807	6.57984
46	HRGM_Genome_2793	Village	Rasau	1.84398	0.394977	248	36	8.06461e-06	0.00144199	6.54173
47	Lawsonibacter.sp900545895	Helminth	Yes	-1.12063	0.243379	248	232	8.88282e-06	0.00155449	-6.46661
48	Prevotella.sp900316565	Helminth	Yes	-1.88227	0.411217	248	149	9.61624e-06	0.00164778	-6.40832
49	HRGM_Genome_3370	Helminth	Yes	-1.69382	0.370983	248	183	9.99833e-06	0.00167829	-6.38998
50	HRGM_Genome_2698	Helminth	Yes	-1.52042	0.335777	248	102	1.05637e-05	0.00173772	-6.35518
51	Fusobacterium_A.sp900015295	Response	Responders	-2.13004	0.468828	248	181	1.08076e-05	0.00174299	-6.35215
53	Collinsella.sp003479805	Helminth	Yes	1.21631	0.268865	248	241	1.19564e-05	0.00185551	6.2896
52	HRGM_Genome_2387	Helminth	Yes	-1.3729	0.303354	248	65	1.19067e-05	0.00185551	-6.2896
54	Faecalimonas.umbilicata	Village	Rasau	-2.54491	0.557628	248	248	1.2287e-05	0.00187149	-6.28102
55	HRGM_Genome_1034	Helminth	Yes	1.60187	0.354714	248	221	1.30175e-05	0.00191195	6.25963
56	HRGM_Genome_2403	Village	Rasau	5.49066	1.20663	248	171	1.29567e-05	0.00191195	6.25963
57	HRGM_Genome_2392	Village	Rasau	3.86149	0.850014	248	83	1.37099e-05	0.00194421	6.2429
58	Prevotella.sp900556395	Village	Judah	3.13618	0.691394	248	243	1.36763e-05	0.00194421	6.2429
59	Prevotella.sp900546575	Village	Rasau	6.41859	1.41878	248	187	1.44184e-05	0.00201002	6.20961
60	Megamonas.sp900556715	Response	Responders	-3.21054	0.716878	248	130	1.50068e-05	0.00205718	-6.18642
62	CAG.313.sp003539625	Village	Rasau	4.9768	1.10814	248	184	1.64084e-05	0.00210874	6.16167
63	HRGM_Genome_2699	Helminth	Yes	-1.76701	0.400005	248	129	1.63216e-05	0.00210874	-6.16167
64	HRGM_Genome_5225	Village	Rasau	2.70891	0.602068	248	93	1.59694e-05	0.00210874	6.16167
61	Oscillibacter.sp900556925	Helminth	Yes	-1.28614	0.289194	248	208	1.59831e-05	0.00210874	-6.16167
65	UBA1822.sp900545365	Village	Sepat	3.10855	0.692663	248	183	1.67391e-05	0.00211814	6.15722
66	Collinsella.sp003466125	Helminth	Yes	1.38417	0.313976	248	241	1.86999e-05	0.0022141	6.11291
67	HRGM_Genome_1007	Helminth	Yes	1.46937	0.331733	248	232	1.80033e-05	0.0022141	6.11291
70	HRGM_Genome_4470	Village	Rasau	1.84514	0.413963	248	47	1.88434e-05	0.0022141	6.11291
69	Paramuribaculum.sp000431155	Helminth	Yes	-1.5261	0.34471	248	151	1.83269e-05	0.0022141	-6.11291
68	Parolsenella.sp900544655	Village	Judah	3.56354	0.799477	248	226	1.88042e-05	0.0022141	6.11291
71	UBA10677.sp003533505	Helminth	Yes	-1.04283	0.236605	248	76	1.96629e-05	0.00227785	-6.08452
72	RC9.sp900541925	Village	Rasau	4.92151	1.10827	248	116	2.00863e-05	0.00229458	6.0772
74	Bilophila.sp900550745	Helminth	Yes	-1.96775	0.452652	248	201	2.23114e-05	0.00244682	-6.01297
75	Phascolarctobacterium.sp900545535	Village	Judah	-3.00536	0.680598	248	114	2.21377e-05	0.00244682	-6.01297
73	RC9.sp000435075	Response	Responders	3.84732	0.875614	248	178	2.21711e-05	0.00244682	6.01297
76	CAG.533.sp900551105	Village	Rasau	4.60989	1.04843	248	150	2.39543e-05	0.00259243	5.95516
77	HRGM_Genome_2389	Response	Responders	2.47638	0.569269	248	114	2.42747e-05	0.00259298	5.95495
79	Anaerovibrio.sp900548165	Village	Rasau	4.559	1.0377	248	211	2.47126e-05	0.0026053	5.95021
78	HRGM_Genome_0471	Helminth	Yes	1.37964	0.317375	248	241	2.50236e-05	0.0026053	5.95021
80	CAG.83.sp900551355	Village	Rasau	3.13248	0.71598	248	237	2.61002e-05	0.00268342	5.92066
81	Prevotella.sp900550035	Village	Rasau	6.18267	1.41584	248	190	2.71394e-05	0.00275582	5.89404
82	Phocaeicola.sp000434735	Village	Rasau	4.84091	1.11	248	223	2.78093e-05	0.00278941	5.88193
83	HRGM_Genome_2387	Response	Responders	1.82047	0.422369	248	65	2.83995e-05	0.00281428	5.87305
88	HRGM_Genome_1298	Helminth	Yes	-1.86084	0.431026	248	114	2.94144e-05	0.00283061	-5.86726
85	HRGM_Genome_3910	Helminth	Yes	-1.12071	0.260524	248	101	2.98825e-05	0.00283061	-5.86726
87	HRGM_Genome_4645	Response	Responders	1.03184	0.24079	248	74	2.97842e-05	0.00283061	5.86726
84	QALS01.sp900555925	Response	Responders	1.79604	0.418245	248	93	3.02849e-05	0.00283061	5.86726
86	Zag1.sp900556295	Village	Rasau	3.46212	0.79222	248	67	2.99861e-05	0.00283061	5.86726
89	HRGM_Genome_2385	Response	Responders	2.5077	0.585146	248	119	3.15655e-05	0.00291715	5.83715
90	UMGS973.sp900547295	Village	Rasau	4.78164	1.10697	248	240	3.24268e-05	0.00296345	5.8214
92	CAG.1427.sp900555755	Village	Judah	2.27134	0.526558	248	211	3.33774e-05	0.00298401	5.81449
91	HRGM_Genome_0480	Helminth	Yes	1.31932	0.308277	248	242	3.31579e-05	0.00298401	5.81449
93	Treponema_D.sp002449305	Village	Rasau	2.8905	0.672392	248	51	3.51257e-05	0.00310655	5.77424
95	CAG.873.sp900540625	Village	Rasau	3.00652	0.700888	248	108	3.6486e-05	0.00315892	5.75752
94	HRGM_Genome_2385	Helminth	Yes	-1.7533	0.412119	248	119	3.63955e-05	0.00315892	-5.75752
96	CAG.83.sp900545495	Village	Rasau	3.43727	0.80288	248	244	3.76314e-05	0.00322142	5.73793
99	Corynebacterium.provencense	Helminth	Yes	1.09443	0.258994	248	69	3.87745e-05	0.00322142	5.73793
97	HRGM_Genome_0755	Helminth	Yes	1.37219	0.325229	248	242	3.87436e-05	0.00322142	5.73793
98	Prevotella.sp000435635	Helminth	Yes	-1.48165	0.349684	248	183	3.81028e-05	0.00322142	-5.73793
100	HRGM_Genome_2508	Village	Rasau	2.14478	0.501341	248	56	3.96378e-05	0.00326021	5.72596
101	Collinsella.stercoris	Helminth	Yes	1.14755	0.271376	248	247	4.06698e-05	0.00329421	5.71559
102	UMGS1502.sp900552365	Helminth	Yes	1.42444	0.336331	248	191	4.08522e-05	0.00329421	5.71559
103	Phascolarctobacterium.sp900545535	Village	Rasau	-3.97315	0.934299	248	114	4.20815e-05	0.00336039	-5.6957
105	HRGM_Genome_1266	Helminth	Yes	-1.40011	0.333046	248	147	4.56409e-05	0.00355229	-5.64016
104	HRGM_Genome_2388	Village	Rasau	3.43787	0.812072	248	81	4.57803e-05	0.00355229	5.64016
106	Succinivibrio.sp000431835	Village	Rasau	9.29576	2.19398	248	89	4.51553e-05	0.00355229	5.64016
107	HRGM_Genome_2385	Village	Rasau	4.49981	1.06402	248	119	4.6714e-05	0.00359086	5.62936
108	HRGM_Genome_2795	Village	Rasau	1.688	0.405274	248	51	5.89417e-05	0.00448885	5.40616
109	Bifidobacterium.breve	Village	Rasau	-5.12748	1.23384	248	236	6.18532e-05	0.00466736	-5.36716
111	CAG.475.sp900550915	Village	Rasau	2.54341	0.61702	248	59	7.08183e-05	0.00524757	5.24999
110	UBA636.sp900546285	Village	Rasau	4.85102	1.17753	248	215	7.04286e-05	0.00524757	5.24999
112	Collinsella.sp003479805	Response	Responders	-1.516	0.372421	248	241	7.33298e-05	0.00538515	-5.22411
113	CAG.495.sp900538765	Helminth	Yes	-1.05083	0.257819	248	81	7.42131e-05	0.00540179	-5.22102
114	HRGM_Genome_1137	Helminth	Yes	-0.90441	0.222651	248	236	7.78853e-05	0.00561936	-5.18154
115	HRGM_Genome_2393	Village	Rasau	3.14989	0.769637	248	82	7.85834e-05	0.00562042	5.18135
116	CAG.110.sp900553805	Village	Rasau	2.65165	0.65069	248	227	8.29652e-05	0.00588266	5.13575
117	Butyricimonas.faecalis	Village	Rasau	5.47803	1.34771	248	190	8.62999e-05	0.00601539	5.11343
118	HRGM_Genome_4591	Village	Rasau	2.17317	0.534235	248	71	8.56993e-05	0.00601539	5.11343
120	HRGM_Genome_2699	Response	Responders	1.67099	0.417219	248	129	8.99324e-05	0.00616412	5.08901
119	Ruminococcus_B.gnavus	Village	Rasau	-2.70017	0.665632	248	248	8.94284e-05	0.00616412	-5.08901
122	CAG.710.sp000432595	Village	Rasau	4.65646	1.15097	248	92	9.26763e-05	0.00625235	5.0748
121	HRGM_Genome_4651	Village	Rasau	2.51449	0.621074	248	103	9.274e-05	0.00625235	5.0748
123	Megamonas.funiformis	Response	Responders	-2.57878	0.641879	248	248	9.35658e-05	0.00625674	-5.0741
124	Prevotella.sp000434975	Village	Rasau	5.253	1.30073	248	235	9.55315e-05	0.00633666	5.0614
125	RC9.sp000432515	Response	Responders	2.80741	0.699763	248	186	9.7033e-05	0.00635763	5.0581
126	UBA636.sp900546285	Helminth	Yes	1.32667	0.330469	248	215	9.73934e-05	0.00635763	5.0581
127	HRGM_Genome_2384	Response	Responders	1.61941	0.405983	248	72	0.000100033	0.00642789	5.04711
128	Phascolarctobacterium.sp900551745	Village	Rasau	-4.91738	1.22151	248	82	9.98467e-05	0.00642789	-5.04711
131	HRGM_Genome_2735	Helminth	Yes	-0.994472	0.249764	248	80	0.000104688	0.00658991	-5.02222
129	HRGM_Genome_4589	Village	Rasau	1.75157	0.436539	248	69	0.000104958	0.00658991	5.02222
130	UBA10677.sp003533505	Response	Responders	1.3651	0.342864	248	76	0.000104361	0.00658991	5.02222
132	Parasutterella.excrementihominis	Village	Rasau	-4.81605	1.20193	248	132	0.000107266	0.00668381	-5.00807
133	HRGM_Genome_2392	Response	Responders	1.86949	0.471914	248	83	0.000111928	0.00692186	4.97307
134	UBA3388.sp004551865	Village	Rasau	1.60521	0.402224	248	51	0.000113738	0.00698133	4.96452
135	HRGM_Genome_2327	Response	Responders	2.02795	0.514014	248	115	0.000119719	0.00729401	4.9207
136	HRGM_Genome_4558	Village	Rasau	1.76308	0.445716	248	57	0.000130062	0.00786589	4.84522
138	CAG.791.sp000431495	Village	Rasau	3.18327	0.80532	248	246	0.000131701	0.00787143	4.84452
137	HRGM_Genome_0288	Village	Rasau	-2.37767	0.601633	248	247	0.000132068	0.00787143	-4.84452
139	Phascolarctobacterium.sp900551745	Village	Judah	-3.50379	0.889717	248	82	0.000138133	0.00817367	-4.80684
141	HRGM_Genome_0102	Helminth	Yes	-1.32406	0.338989	248	132	0.000140957	0.00822251	-4.80088
140	UMGS1502.sp900552365	Village	Rasau	4.02722	1.02265	248	191	0.000140534	0.00822251	4.80088
144	HRGM_Genome_3074	Village	Judah	-2.14656	0.546258	248	100	0.000143299	0.00824536	-4.7981
142	Prevotella.sp900544495	Village	Rasau	5.12532	1.30437	248	180	0.000143368	0.00824536	4.7981
143	UBA6398.sp900555645	Village	Rasau	2.84717	0.725141	248	105	0.000144356	0.00824536	4.7981
145	Collinsella.sp900555555	Helminth	Yes	1.24839	0.320843	248	201	0.000148537	0.00825483	4.79696
148	HRGM_Genome_3891	Helminth	Yes	-0.886937	0.228137	248	101	0.000146822	0.00825483	-4.79696
146	Prevotella.sp900553155	Village	Rasau	5.23726	1.33466	248	193	0.000146071	0.00825483	4.79696
147	UBA3388.sp900545215	Village	Rasau	3.00241	0.765554	248	85	0.00014809	0.00825483	4.79696
149	Parabacteroides.sp003479145	Helminth	Yes	-1.50099	0.387489	248	177	0.000155081	0.00856066	-4.76058
150	Clostridium_P.ventriculi	Village	Rasau	4.33164	1.11041	248	196	0.000159783	0.00870342	4.74404
151	HRGM_Genome_2389	Helminth	Yes	-1.5333	0.396008	248	114	0.000159519	0.00870342	-4.74404
152	HRGM_Genome_0365	Village	Judah	-2.01955	0.518	248	167	0.000161331	0.00872992	-4.741
153	HRGM_Genome_2393	Helminth	Yes	-1.16117	0.300505	248	82	0.00016414	0.00882385	-4.7303
156	Enterocloster.sp001517625	Village	Rasau	-2.46752	0.635855	248	248	0.00017079	0.00890783	-4.72082
160	HRGM_Genome_3074	Village	Rasau	-2.91385	0.74987	248	100	0.000168371	0.00890783	-4.72082
155	Mediterraneibacter.sp900541505	Village	Rasau	-2.32664	0.600074	248	248	0.000173042	0.00890783	-4.72082
159	Megasphaera.sp900539295	Helminth	Yes	-1.33637	0.346936	248	147	0.000173283	0.00890783	-4.72082
158	Parabacteroides.sp003480915	Helminth	Yes	-1.39928	0.363366	248	229	0.000171411	0.00890783	-4.72082
157	Parvimonas.micra	Helminth	Yes	1.22962	0.320644	248	238	0.000171779	0.00890783	4.72082
154	UMGS911.sp900545935	Village	Rasau	4.03848	1.04079	248	214	0.000171883	0.00890783	4.72082
161	HRGM_Genome_1922	Helminth	Yes	-1.68642	0.436721	248	91	0.000174502	0.00891476	-4.72005
163	Collinsella.sp900540845	Helminth	Yes	0.941125	0.245446	248	248	0.000180095	0.00898862	4.7118
162	HRGM_Genome_2393	Response	Responders	1.62762	0.42383	248	82	0.000177302	0.00898862	4.7118
164	HRGM_Genome_2419	Helminth	Yes	1.53797	0.401505	248	157	0.000180319	0.00898862	4.7118
165	HRGM_Genome_4281	Response	Responders	1.06232	0.276777	248	75	0.000178734	0.00898862	4.7118
166	Parabacteroides.acidifaciens	Helminth	Yes	-1.24472	0.324595	248	198	0.000183115	0.00907304	-4.70245
167	Eggerthella.sinensis	Village	Rasau	-3.39739	0.884554	248	227	0.000199323	0.00965261	-4.64053
170	HRGM_Genome_2696	Helminth	Yes	-1.27462	0.335661	248	192	0.000199507	0.00965261	-4.64053
168	Prevotella.sp900556395	Helminth	Yes	-1.22876	0.321779	248	243	0.000197349	0.00965261	-4.64053
169	RC9.sp000431015	Village	Rasau	5.89743	1.53629	248	200	0.000199065	0.00965261	4.64053
171	HRGM_Genome_4536	Village	Rasau	2.19916	0.573919	248	88	0.000203993	0.00981194	4.62416
172	HRGM_Genome_4081	Village	Rasau	5.22148	1.3646	248	128	0.000208032	0.00994806	4.61038
173	Prevotellamassilia.sp900542795	Village	Rasau	5.57585	1.45872	248	174	0.000211407	0.010051	4.60008
175	Acidaminococcus.timonensis	Helminth	Yes	-1.26231	0.334218	248	125	0.00021755	0.0101247	-4.59278
177	Desulfovibrio.piger_A	Helminth	Yes	-1.47033	0.387669	248	89	0.000217526	0.0101247	-4.59278
176	HRGM_Genome_2384	Helminth	Yes	-1.16317	0.307202	248	72	0.00021612	0.0101247	-4.59278
174	Prevotella.sp900557405	Helminth	Yes	-1.44751	0.381966	248	195	0.000217881	0.0101247	-4.59278
178	Pauljensenia.bouchesdurhonensis	Response	Responders	-1.70584	0.451597	248	242	0.000222184	0.0102666	-4.57885
179	Slackia_A.piriformis	Helminth	Yes	1.09812	0.289788	248	236	0.00022523	0.0103493	4.57084
180	UMGS1864.sp900555835	Response	Responders	1.65961	0.440798	248	152	0.000233125	0.0106525	4.54196
182	Bifidobacterium.vaginale_G	Response	Responders	-1.85662	0.495186	248	167	0.00024614	0.0111236	-4.49868
181	QAMH01.sp003149935	Helminth	Yes	1.13798	0.302918	248	94	0.000246138	0.0111236	4.49868
183	Clostridium.nigeriense	Helminth	Yes	1.09856	0.294147	248	206	0.000255908	0.0115019	4.46524
184	Prevotella.sp000433175	Helminth	Yes	-1.32376	0.35499	248	183	0.000263522	0.0117797	-4.44138
185	HRGM_Genome_4217	Village	Rasau	2.23643	0.595583	248	240	0.000268718	0.011891	4.43197
186	Peptostreptococcus.stomatis	Helminth	Yes	1.25343	0.3367	248	230	0.000268904	0.011891	4.43197
187	Megasphaera_B.hexanoica	Helminth	Yes	-1.58783	0.426285	248	171	0.000273885	0.0120465	-4.41898
188	Prevotella.sp900540375	Village	Rasau	2.981	0.795741	248	138	0.000277674	0.0121482	4.41057
189	CAG.873.sp001701165	Village	Rasau	2.69088	0.71892	248	72	0.000280715	0.0122163	4.40499
190	HRGM_Genome_2960	Village	Rasau	3.38741	0.905746	248	198	0.000285022	0.0122739	4.40028
191	RUG572.sp900547945	Village	Rasau	2.77163	0.741384	248	50	0.000284956	0.0122739	4.40028
192	HRGM_Genome_2386	Response	Responders	1.94638	0.524475	248	118	0.000287988	0.0123093	4.3974
193	HRGM_Genome_2747	Village	Sepat	2.0832	0.557583	248	205	0.000288838	0.0123093	4.3974
194	UBA3789.sp900543055	Village	Rasau	3.2071	0.859225	248	107	0.000291081	0.0123409	4.39483
197	HRGM_Genome_2035	Helminth	Yes	-0.899168	0.243091	248	57	0.000298185	0.0125033	-4.38177
196	HRGM_Genome_4278	Village	Rasau	2.62526	0.704646	248	99	0.00029947	0.0125033	4.38177
195	UBA10281.sp900548285	Response	Responders	2.25244	0.608075	248	109	0.00029916	0.0125033	4.38177
198	Megamonas.hypermegale_A	Response	Responders	-1.85009	0.500702	248	117	0.000302843	0.0125802	-4.37563
199	RC9.sp000434935	Response	Responders	3.02463	0.817781	248	153	0.000309165	0.0127783	4.36001
200	Sellimonas.intestinalis	Response	Responders	-1.57532	0.426372	248	248	0.000313095	0.012876	-4.35239
201	Clostridium.sp000753455	Helminth	Yes	1.04817	0.284141	248	245	0.000316279	0.0129423	4.34726
202	Prevotella.sp900317685	Helminth	Yes	-1.23289	0.33513	248	120	0.000320274	0.0130409	-4.33967
204	HRGM_Genome_2960	Village	Judah	2.44132	0.659798	248	198	0.000327944	0.0132222	4.32585
203	UMGS1668.sp900553955	Village	Rasau	3.91138	1.05725	248	180	0.000327066	0.0132222	4.32585
205	Fusobacterium_A.varium	Village	Rasau	-1.83945	0.497584	248	248	0.000331675	0.0133074	-4.31943
207	Dialister.succinatiphilus	Helminth	Yes	-1.38742	0.377839	248	163	0.000337044	0.0133922	-4.31308
206	Prevotella.sp000436035	Helminth	Yes	-1.67144	0.454745	248	221	0.000336997	0.0133922	-4.31308
208	Olegusella.massiliensis	Village	Judah	2.76396	0.74922	248	169	0.000343266	0.0135739	4.29961
210	Methanobrevibacter_A.smithii_A	Village	Rasau	6.75288	1.83879	248	88	0.000360162	0.0141444	4.25844
209	UBA1232.sp900544815	Village	Rasau	2.9065	0.791417	248	223	0.000361133	0.0141444	4.25844
215	Acidaminococcus.sp000437815	Helminth	Yes	-0.911676	0.249824	248	55	0.000367497	0.0141824	-4.25576
214	Desulfovibrio.desulfuricans	Helminth	Yes	-1.1736	0.323003	248	92	0.000367183	0.0141824	-4.25576
213	HRGM_Genome_0365	Village	Rasau	-2.60661	0.710786	248	167	0.000370017	0.0141824	-4.25576
211	Parolsenella.sp900544655	Village	Rasau	4.02385	1.09767	248	226	0.00036901	0.0141824	4.25576
212	Prevotellamassilia.sp900543155	Village	Rasau	5.05879	1.38049	248	181	0.000370725	0.0141824	4.25576
216	Erysipelatoclostridium.sp000508865	Helminth	Yes	1.01389	0.278625	248	237	0.00037806	0.014396	4.2408
218	HRGM_Genome_0098	Helminth	Yes	-1.32525	0.364717	248	155	0.000382395	0.0144552	-4.2367
217	QALS01.sp003150575	Helminth	Yes	-1.37618	0.37875	248	150	0.000383129	0.0144552	-4.2367
219	HRGM_Genome_2816	Helminth	Yes	0.869592	0.24002	248	248	0.000385733	0.0144818	4.23487
220	Lachnospira.sp000436535	Village	Rasau	-2.16681	0.593272	248	247	0.000387354	0.0144818	-4.23487
221	HRGM_Genome_2330	Village	Rasau	2.55153	0.699309	248	216	0.000391653	0.0145762	4.22836
222	HRGM_Genome_3339	Village	Rasau	2.33195	0.640522	248	103	0.000404821	0.0149984	4.19981
223	HRGM_Genome_2388	Helminth	Yes	-1.06784	0.29522	248	81	0.000407054	0.0150135	-4.1988
224	UBA3388.sp900545215	Helminth	Yes	-0.837994	0.231439	248	85	0.000410048	0.0150564	-4.19595
226	HRGM_Genome_2671	Helminth	Yes	-1.44808	0.402032	248	97	0.000415202	0.0151108	-4.19235
225	Schaedlerella.glycyrrhizinilyticum	Village	Rasau	-2.36518	0.651174	248	248	0.000414938	0.0151108	-4.19235
228	HRGM_Genome_3508	Village	Rasau	2.04723	0.564347	248	82	0.000421314	0.0152632	4.18231
227	Prevotellamassilia.sp900540885	Village	Judah	3.77536	1.04058	248	215	0.000423102	0.0152632	4.18231
229	HRGM_Genome_2392	Helminth	Yes	-1.25071	0.3475	248	83	0.000428661	0.0153962	-4.17363
230	Dialister.sp900538805	Helminth	Yes	-1.2929	0.35946	248	152	0.000432279	0.0154587	-4.16959
231	HRGM_Genome_2504	Village	Rasau	2.67026	0.737959	248	111	0.000436366	0.0155373	4.16451
232	Gordonibacter.urolithinfaciens	Village	Rasau	-3.61686	1.00081	248	235	0.000443724	0.0156637	-4.15641
233	Prevotella.sp000431975	Helminth	Yes	-1.57841	0.439779	248	165	0.00044289	0.0156637	-4.15641
235	Collinsella.sp900556705	Helminth	Yes	1.29153	0.360549	248	177	0.000451252	0.0158263	4.14608
234	UMGS1491.sp900554775	Village	Rasau	3.98977	1.10605	248	88	0.000452179	0.0158263	4.14608
237	HRGM_Genome_3940	Response	Responders	1.59246	0.444108	248	115	0.000456825	0.0158388	4.14529
236	UMGS1494.sp900552305	Village	Rasau	3.28586	0.911267	248	155	0.000455733	0.0158388	4.14529
238	UMGS915.sp900546795	Helminth	Yes	-1.01654	0.284195	248	102	0.000458314	0.0158388	-4.14529
239	UBA4951.sp900540385	Village	Rasau	2.89624	0.80445	248	115	0.000464857	0.0159977	4.13531
241	HRGM_Genome_5266	Village	Rasau	1.57607	0.438394	248	31	0.000471287	0.0160179	4.13405
240	Oribacterium.sp004554245	Village	Rasau	2.90963	0.809204	248	233	0.00047064	0.0160179	4.13405
242	Succinivibrio.sp900552905	Helminth	Yes	-1.07223	0.29986	248	63	0.000468546	0.0160179	-4.13405
244	HRGM_Genome_2384	Village	Rasau	2.60982	0.726648	248	72	0.00048197	0.0161147	4.12803
245	Porphyromonas_A.bennonis	Helminth	Yes	0.723862	0.203026	248	50	0.000481463	0.0161147	4.12803
246	Sutterella.wadsworthensis_A	Helminth	Yes	-1.90454	0.533238	248	134	0.000480671	0.0161147	-4.12803
243	Zag111.sp004558955	Village	Rasau	2.32403	0.645524	248	68	0.000477779	0.0161147	4.12803
247	QALS01.sp900555925	Helminth	Yes	-1.06824	0.299764	248	93	0.000486257	0.0161922	-4.12323
249	HRGM_Genome_3372	Helminth	Yes	-1.43323	0.402596	248	138	0.000496659	0.0164057	-4.11013
248	HRGM_Genome_4858	Helminth	Yes	-0.778598	0.219035	248	69	0.000495908	0.0164057	-4.11013
250	HRGM_Genome_4702	Helminth	Yes	-1.12299	0.316214	248	215	0.0004994	0.0164302	-4.10863
251	CAG.884.sp000433875	Village	Rasau	2.38291	0.666324	248	108	0.000503339	0.0164939	4.10477
252	CAG.110.sp900546075	Village	Rasau	2.89495	0.812045	248	247	0.000523553	0.0170202	4.07335
254	HRGM_Genome_2789	Helminth	Yes	-1.33746	0.37869	248	143	0.00052561	0.0170202	-4.07335
253	UMGS1865.sp900555785	Village	Rasau	2.0005	0.561247	248	95	0.000524539	0.0170202	4.07335
255	HRGM_Genome_3822	Village	Rasau	3.61594	1.01515	248	174	0.000528835	0.0170575	4.07116
257	CAG.495.sp900538765	Response	Responders	1.37957	0.39037	248	81	0.000539614	0.0173081	4.05658
256	Prevotella.sp900548745	Helminth	Yes	-1.41818	0.400678	248	193	0.000540814	0.0173081	-4.05658
258	Collinsella.sp900551665	Helminth	Yes	0.840808	0.237741	248	244	0.000546578	0.0174248	4.04986
259	UBA11475.sp003538975	Helminth	Yes	-0.960699	0.271832	248	86	0.000551407	0.0175109	-4.04493
261	HRGM_Genome_3243	Village	Judah	2.51151	0.708135	248	238	0.00055797	0.0176021	4.03973
260	HRGM_Genome_4268	Helminth	Yes	-1.17346	0.332778	248	150	0.00055856	0.0176021	-4.03973
263	Megasphaera.sp001546855	Helminth	Yes	-1.49602	0.424579	248	131	0.000565093	0.0176919	-4.03465
262	Prevotella.sp900290275	Village	Rasau	5.32917	1.50402	248	204	0.000565712	0.0176919	4.03465
264	CAG.762.sp000432575	Village	Rasau	3.15051	0.890808	248	91	0.000576767	0.0179694	4.01909
265	HRGM_Genome_4074	Village	Rasau	4.35647	1.23533	248	167	0.000598186	0.0185663	3.9864
266	HRGM_Genome_2386	Village	Rasau	3.39998	0.963974	248	118	0.000601304	0.0185929	3.98497
267	Blautia.hansenii	Village	Rasau	-1.54288	0.438033	248	248	0.000608	0.0187296	-3.97765
271	CAG.1000.sp000434555	Village	Rasau	2.39232	0.680369	248	66	0.000618443	0.0187701	3.97549
269	Collinsella.sp900548365	Helminth	Yes	0.982607	0.281068	248	242	0.000612924	0.0187701	3.97549
268	HRGM_Genome_2386	Helminth	Yes	-1.22186	0.34906	248	118	0.000614166	0.0187701	-3.97549
270	HRGM_Genome_3370	Village	Judah	2.39832	0.68189	248	183	0.000616316	0.0187701	3.97549
272	Prevotella.sp900556395	Response	Responders	1.78798	0.511592	248	243	0.000620872	0.0187745	3.97525
273	Prevotellamassilia.timonensis	Village	Judah	4.35398	1.23908	248	222	0.000623309	0.0187792	3.97501
274	HRGM_Genome_4296	Helminth	Yes	-1.31552	0.377677	248	172	0.000626914	0.0188189	-3.9729
275	Streptococcus.pasteurianus	Helminth	Yes	1.34888	0.386057	248	248	0.000635247	0.0189997	3.96333
276	Longicatena.sp900411325	Village	Rasau	-2.47959	0.708514	248	240	0.000655229	0.0195263	-3.93599
277	Blautia_A.sp000433815	Village	Rasau	-2.29689	0.65668	248	248	0.000659663	0.01955	-3.93478
280	Dialister.sp002320515	Helminth	Yes	-0.848707	0.244251	248	242	0.000667908	0.01955	-3.93478
278	Enterocloster.lavalensis	Village	Rasau	-1.60796	0.460144	248	246	0.000667067	0.01955	-3.93478
279	Parasutterella.sp000980495	Village	Rasau	-2.84707	0.814139	248	66	0.000661118	0.01955	-3.93478
281	UMGS1585.sp900553205	Village	Rasau	2.91104	0.832899	248	129	0.000666104	0.01955	3.93478
282	Parabacteroides.goldsteinii	Helminth	Yes	-1.36002	0.392574	248	242	0.000671983	0.0195995	-3.93225
284	CAG.1427.sp900555755	Village	Rasau	2.517	0.722751	248	211	0.000696313	0.0197844	3.92286
287	CAG.307.sp001916215	Village	Rasau	4.08041	1.17118	248	198	0.000691072	0.0197844	3.92286
290	CAG.877.sp900552495	Village	Rasau	2.04961	0.588304	248	70	0.000690651	0.0197844	3.92286
286	HRGM_Genome_1814	Village	Rasau	-3.93474	1.13001	248	232	0.000696763	0.0197844	-3.92286
285	Prevotella.sp900544825	Helminth	Yes	-1.61702	0.465695	248	206	0.000691046	0.0197844	-3.92286
283	Ruminococcus_B.sp900544395	Village	Rasau	-1.89476	0.543274	248	248	0.000684705	0.0197844	-3.92286
288	Treponema_D.succinifaciens	Village	Rasau	3.29685	0.945267	248	99	0.000681207	0.0197844	3.92286
289	UBA3631.sp900546275	Village	Rasau	2.42862	0.697479	248	93	0.000697565	0.0197844	3.92286
291	Victivallis.vadensis	Helminth	Yes	-1.50897	0.436144	248	113	0.000704722	0.0199187	-3.9161
292	HRGM_Genome_4074	Village	Judah	3.12726	0.899664	248	167	0.00071012	0.0200025	3.9119
293	HRGM_Genome_5268	Village	Rasau	3.39868	0.977886	248	209	0.000712733	0.0200076	3.91164
294	Bifidobacterium.breve	Response	Responders	-2.30068	0.666019	248	236	0.000716103	0.0200338	-3.91033
295	Phocaeicola.sp900540105	Helminth	Yes	-1.24347	0.360933	248	158	0.000725042	0.0202152	-3.90132
296	Phocaeicola.sp900546095	Helminth	Yes	-1.14501	0.33288	248	204	0.000747909	0.0206428	-3.88039
298	UBA11452.sp003526375	Helminth	Yes	-1.60338	0.465801	248	107	0.000747325	0.0206428	-3.88039
297	UBA1822.sp900545365	Village	Judah	1.98843	0.574271	248	183	0.000743397	0.0206428	3.88039
299	Prevotella.lascolaii	Helminth	Yes	-1.24714	0.362601	248	180	0.000752008	0.0206865	-3.87827
300	Blautia_A.sp000433815	Helminth	Yes	0.762423	0.221551	248	248	0.000754807	0.0206943	3.8779
301	Parolsenella.catena	Village	Judah	3.35499	0.970448	248	191	0.000758135	0.0207165	3.87683
302	Prevotella.sp000436035	Village	Rasau	5.35585	1.5505	248	221	0.000763535	0.0207949	3.87305
303	HRGM_Genome_2634	Village	Rasau	2.72598	0.79018	248	198	0.000774944	0.020969	3.86471
304	HRGM_Genome_2698	Response	Responders	1.2764	0.373216	248	102	0.000775024	0.020969	3.86471
307	HRGM_Genome_1336	Village	Rasau	-3.50452	1.01545	248	231	0.000780803	0.0210379	-3.86143
308	RUG705.sp900551455	Village	Rasau	2.09159	0.606917	248	57	0.000784367	0.0210379	3.86143
305	Schaedlerella.glycyrrhizinilyticum	Response	Responders	-1.21135	0.353708	248	248	0.000787015	0.0210379	-3.86143
306	UBA7096.sp900553975	Village	Rasau	-1.49603	0.434127	248	248	0.000787802	0.0210379	-3.86143
310	Megasphaera.sp900548635	Helminth	Yes	-1.23178	0.359269	248	96	0.000797078	0.0211736	-3.855
309	UMGS1224.sp900549775	Village	Rasau	3.42695	0.995899	248	205	0.000798033	0.0211736	3.855
311	UBA7597.sp900542935	Response	Responders	2.57536	0.752154	248	150	0.00080318	0.0212417	3.85179
312	UBA11475.sp003538975	Response	Responders	1.53095	0.447524	248	86	0.00080589	0.021245	3.85163
313	Dermabacter.hominis	Response	Responders	-1.27283	0.373402	248	82	0.000814178	0.0213949	-3.8446
314	Phascolarctobacterium.faecium	Village	Rasau	-5.75788	1.67873	248	138	0.000828272	0.0216271	-3.83381
315	UBA3631.sp900544605	Village	Rasau	2.32016	0.676338	248	61	0.000827106	0.0216271	3.83381
317	HRGM_Genome_2787	Village	Judah	2.42087	0.706859	248	111	0.000842218	0.0218525	3.82344
316	Prevotella.sp000434975	Village	Judah	3.24587	0.947452	248	235	0.00084086	0.0218525	3.82344
318	Parabacteroides.sp900155425	Village	Rasau	2.96457	0.865916	248	232	0.000846106	0.0218843	3.82198
319	Phascolarctobacterium_A.sp900551335	Village	Rasau	3.99347	1.1683	248	197	0.000867973	0.0223796	3.79961
320	Phocaeicola.sp000434735	Village	Judah	2.76208	0.808544	248	223	0.000871204	0.0223927	3.79902
321	Anaerotignum.sp001304995	Village	Rasau	-2.24404	0.657494	248	243	0.000876861	0.0224678	-3.79567
322	Selenomonas_C.bovis	Helminth	Yes	-1.12201	0.331759	248	50	0.000893455	0.0228219	-3.78003
324	HRGM_Genome_2478	Village	Rasau	1.7944	0.526424	248	50	0.000897836	0.0228583	3.77844
323	Prevotella.sp900546345	Helminth	Yes	-1.06952	0.31571	248	203	0.000900437	0.0228583	-3.77844
325	CAG.448.sp003150135	Village	Rasau	3.57604	1.05088	248	234	0.000907913	0.0229609	3.77396
328	HRGM_Genome_4701	Helminth	Yes	-0.73834	0.21817	248	48	0.00092147	0.0229609	-3.77396
331	HRGM_Genome_4758	Response	Responders	0.723944	0.214267	248	44	0.000910456	0.0229609	3.77396
326	Lachnospira.sp000436535	Helminth	Yes	-0.847262	0.250985	248	247	0.000921906	0.0229609	-3.77396
327	Phil1.sp004558525	Village	Rasau	2.29793	0.67637	248	212	0.000924018	0.0229609	3.77396
329	Prevotella.sp002300055	Village	Rasau	3.71225	1.09153	248	157	0.000913433	0.0229609	3.77396
330	UBA6398.sp900555645	Helminth	Yes	-0.798695	0.23595	248	105	0.000915812	0.0229609	-3.77396
332	CAG.313.sp003539625	Village	Judah	2.73756	0.807107	248	184	0.000940647	0.0233037	3.75914
333	HRGM_Genome_2692	Helminth	Yes	-0.78098	0.232069	248	61	0.000944418	0.0233269	-3.75815
334	Duodenibacillus.sp900542805	Helminth	Yes	-0.956505	0.285055	248	57	0.000947728	0.0233385	-3.75765
335	RUG013.sp001486445	Helminth	Yes	0.801586	0.238453	248	246	0.000952518	0.0233865	3.7556
336	Muricomes.sp000509105	Village	Rasau	-1.92952	0.569685	248	248	0.000959261	0.0234819	-3.75152
337	Lawsonibacter.sp900066825	Helminth	Yes	-0.795678	0.236595	248	245	0.000983724	0.0240093	-3.72931
338	Prevotellamassilia.sp900542795	Village	Judah	3.58845	1.06243	248	174	0.000987377	0.0240271	3.72857
339	Enterocloster.sp900538485	Village	Rasau	-2.32452	0.688727	248	248	0.00099733	0.0241266	-3.72444
340	QAMH01.sp900544245	Helminth	Yes	1.12668	0.335409	248	112	0.000995625	0.0241266	3.72444
341	Streptococcus.pasteurianus	Village	Rasau	-4.23024	1.25421	248	248	0.00100362	0.0242076	-3.72109
342	CAG.460.sp000437315	Village	Rasau	3.93772	1.16849	248	73	0.00101168	0.0243307	3.71602
343	Succinivibrio.sp900555115	Village	Rasau	2.76307	0.819918	248	55	0.0010184	0.0244209	3.71231
344	Butyricimonas.faecalis	Helminth	Yes	-1.22353	0.364617	248	190	0.00102373	0.0244341	-3.71178
345	Peptoniphilus_A.sp900538655	Helminth	Yes	0.805943	0.241449	248	64	0.00102489	0.0244341	3.71178
346	HRGM_Genome_1337	Village	Rasau	-3.79547	1.12785	248	224	0.00103598	0.024627	-3.70391
348	CAG.110.sp900546075	Village	Judah	1.9882	0.591468	248	247	0.00104035	0.0246534	3.70284
347	CAG.170.sp000436735	Response	Responders	1.78416	0.532979	248	236	0.00104309	0.0246534	3.70284
350	HRGM_Genome_2416	Village	Rasau	3.48813	1.04041	248	88	0.00107104	0.0251693	3.68213
349	Prevotellamassilia.sp900543155	Village	Judah	3.3717	1.00549	248	181	0.00106942	0.0251693	3.68213
351	Bacteroides.massiliensis	Village	Sepat	2.02163	0.603204	248	224	0.00107902	0.0252847	3.67756
352	Streptococcus.equinus	Helminth	Yes	1.21668	0.365475	248	216	0.00108762	0.025414	3.67246
353	HRGM_Genome_2376	Village	Rasau	2.9705	0.88798	248	171	0.00109886	0.0255314	3.66785
354	HRGM_Genome_3940	Village	Rasau	2.79154	0.834367	248	115	0.00109798	0.0255314	3.66785
356	Anaerostipes.caccae	Village	Rasau	-2.10558	0.63009	248	248	0.00111069	0.0255408	-3.66748
358	CAG.460.sp900546715	Helminth	Yes	0.767137	0.231403	248	245	0.00110654	0.0255408	3.66748
355	CAG.724.sp003524145	Village	Rasau	3.3369	0.99824	248	170	0.00110659	0.0255408	3.66748
357	HRGM_Genome_4452	Helminth	Yes	1.1398	0.343622	248	240	0.00111169	0.0255408	3.66748
359	UBA5026.sp900552335	Village	Rasau	2.73322	0.818678	248	86	0.00112644	0.0258078	3.65708
361	Anaerococcus.nagyae	Helminth	Yes	0.643188	0.19396	248	73	0.00113769	0.025878	3.65436
362	HRGM_Genome_2735	Village	Rasau	1.9669	0.588829	248	80	0.00113554	0.025878	3.65436
360	UBA1777.sp900549645	Village	Rasau	3.07192	0.921089	248	222	0.00113895	0.025878	3.65436
363	CAG.349.sp001940895	Helminth	Yes	-0.574746	0.173365	248	50	0.0011433	0.0259054	-3.6533
364	Bacteroides.massiliensis	Helminth	Yes	-0.978663	0.295786	248	224	0.00115351	0.026065	-3.64716
365	CAG.110.sp900546415	Village	Rasau	2.4628	0.74043	248	239	0.00116886	0.0263395	3.63669
367	Blautia.sp900539145	Village	Rasau	-1.81703	0.546697	248	248	0.00118177	0.0264671	-3.63185
366	CAG.488.sp000434055	Village	Rasau	4.57979	1.3786	248	214	0.0011874	0.0264671	3.63185
368	Prevotella.sp900548745	Village	Rasau	4.15157	1.24887	248	193	0.00117806	0.0264671	3.63185
369	Prevotella.sp900550035	Village	Judah	3.42659	1.03123	248	190	0.00118518	0.0264671	3.63185
370	HRGM_Genome_1358	Helminth	Yes	0.870058	0.263635	248	247	0.00119799	0.0265649	3.62816
371	Prevotella.sp900540375	Helminth	Yes	-1.11508	0.338155	248	138	0.00119825	0.0265649	-3.62816
372	Mailhella.sp900541395	Helminth	Yes	-0.982137	0.29722	248	82	0.00120835	0.0267169	-3.62246
373	Blautia_A.sp900547615	Helminth	Yes	0.807904	0.245275	248	246	0.00122281	0.0268037	3.61921
375	CAG.877.sp900554315	Village	Rasau	1.539	0.464398	248	46	0.00121611	0.0268037	3.61921
374	Dorea.sp000509125	Helminth	Yes	0.864691	0.262018	248	248	0.00122104	0.0268037	3.61921
377	HRGM_Genome_2346	Village	Rasau	2.3119	0.698282	248	95	0.00122857	0.0268037	3.61921
376	HRGM_Genome_2419	Village	Rasau	2.9546	0.892301	248	157	0.00122753	0.0268037	3.61921
378	Phocaeicola.sp000434735	Helminth	Yes	-1.22986	0.373457	248	223	0.00124498	0.0270183	-3.61124
379	Prevotellamassilia.sp000437675	Village	Rasau	3.68795	1.1147	248	146	0.0012429	0.0270183	3.61124
380	Dorea.sp000509125	Village	Rasau	-2.79496	0.846431	248	248	0.00126514	0.0271903	-3.60489
382	Gordonibacter.urolithinfaciens	Helminth	Yes	1.01693	0.308981	248	235	0.00126004	0.0271903	3.60489
381	HRGM_Genome_2630	Helminth	Yes	-0.973462	0.295717	248	173	0.00125808	0.0271903	-3.60489
383	Prevotella.sp900551055	Helminth	Yes	-0.995369	0.303285	248	111	0.00126613	0.0271903	-3.60489
384	HRGM_Genome_2735	Response	Responders	1.07737	0.329194	248	80	0.00130572	0.0279676	3.57671
385	Blautia.sp000432195	Village	Rasau	-1.60509	0.487748	248	248	0.00131356	0.0279989	-3.57559
386	HRGM_Genome_5331	Village	Rasau	1.52388	0.462893	248	52	0.00131399	0.0279989	3.57559
388	Dermabacter.hominis	Helminth	Yes	0.984747	0.30161	248	82	0.00132409	0.0281263	3.57105
387	Prevotella.sp000834015	Village	Rasau	4.06164	1.23503	248	201	0.00132681	0.0281263	3.57105
389	UBA6382.sp900557555	Response	Responders	1.4633	0.448181	248	192	0.00133423	0.028211	3.56804
390	Parabacteroides.sp003480915	Response	Responders	1.64498	0.504081	248	229	0.00134514	0.0283687	3.56247
391	HRGM_Genome_0251	Helminth	Yes	1.07812	0.331254	248	238	0.0013701	0.0288211	3.54665
392	Prevotella.sp001275135	Helminth	Yes	-1.11418	0.342248	248	209	0.00137652	0.0288824	-3.54452
395	Dialister.sp900557365	Village	Judah	1.86895	0.571181	248	142	0.00139314	0.0289583	3.5419
396	HRGM_Genome_2789	Village	Judah	1.83143	0.559646	248	143	0.0013922	0.0289583	3.5419
394	Phocaeicola.dorei	Village	Rasau	-3.86406	1.18022	248	245	0.00139392	0.0289583	-3.5419
393	UBA10281.sp900548285	Helminth	Yes	-1.20693	0.370198	248	109	0.00139422	0.0289583	-3.5419
397	Blautia.sp003287895	Village	Rasau	-1.69875	0.52028	248	247	0.00142728	0.029129	-3.53602
404	CAG.460.sp900544625	Village	Rasau	4.53376	1.38865	248	87	0.00142907	0.029129	3.53602
398	Clostridium.sp900540255	Village	Rasau	4.64543	1.42278	248	239	0.00142977	0.029129	3.53602
400	Parolsenella.sp900544655	Village	Sepat	3.14964	0.964625	248	226	0.00142807	0.029129	3.53602
401	Prevotella.sp900316565	Village	Judah	2.54397	0.779065	248	149	0.00142463	0.029129	3.53602
402	RC9.sp000432515	Village	Rasau	4.34356	1.33046	248	186	0.00142986	0.029129	3.53602
399	SFHK01.sp004556395	Village	Rasau	3.24119	0.991829	248	200	0.00141709	0.029129	3.53602
403	Victivallis.sp002998355	Response	Responders	2.20147	0.678662	248	128	0.00143077	0.029129	3.53602
405	Butyricimonas.virosa	Helminth	Yes	-1.18883	0.366516	248	222	0.00145504	0.0295498	-3.52168
406	Prevotella.sp900290275	Village	Judah	3.56708	1.09543	248	204	0.00147031	0.0297864	3.5137
407	Prevotella.sp002350355	Village	Rasau	2.96788	0.912398	248	141	0.0014855	0.0300203	3.50588
408	Collinsella.sp900556495	Helminth	Yes	0.856174	0.264395	248	248	0.00150082	0.0302555	3.49808
409	Prevotella.sp002299635	Village	Rasau	4.21291	1.29704	248	191	0.00150764	0.0303186	3.49599
410	CAG.878.sp000432255	Village	Rasau	2.6209	0.807865	248	98	0.0015269	0.0306312	3.48574
411	Bifidobacterium.sp002884815	Response	Responders	-1.57515	0.489575	248	94	0.00156457	0.0313105	-3.4638
413	CAG.314.sp900551395	Village	Sepat	1.18704	0.366997	248	42	0.00157748	0.0314782	3.45846
412	Clostridium.baratii	Helminth	Yes	1.07094	0.33363	248	201	0.00158061	0.0314782	3.45846
414	Mitsuokella.jalaludinii	Village	Judah	2.78614	0.862152	248	141	0.00158805	0.03155	3.45618
415	UBA10281.sp900556195	Village	Rasau	3.45155	1.06767	248	101	0.00159221	0.0315565	3.45598
416	Phocaeicola.sp900542985	Village	Sepat	2.57118	0.796465	248	197	0.00160712	0.0317754	3.44906
418	Bacillus_J.andreraoultii	Village	Judah	-1.1319	0.351061	248	54	0.00162549	0.0319849	-3.44249
417	Prevotella.sp900546575	Village	Judah	3.33264	1.03334	248	187	0.001624	0.0319849	3.44249
419	Prevotella.sp900316565	Response	Responders	1.8826	0.587384	248	149	0.00163058	0.0320084	3.44176
420	HRGM_Genome_5292	Village	Rasau	3.13856	0.975137	248	103	0.00166036	0.0325155	3.42604
424	Alistipes_A.sp900546005	Village	Sepat	2.10773	0.655896	248	154	0.00168757	0.0325828	3.42397
423	Bacteroides.togonis	Village	Sepat	2.12382	0.660671	248	205	0.00167988	0.0325828	3.42397
421	Blautia.sp900541955	Village	Rasau	-2.28223	0.709886	248	248	0.0016793	0.0325828	-3.42397
426	Centipeda.artemidis	Response	Responders	0.758316	0.23758	248	42	0.00166801	0.0325828	3.42397
425	HRGM_Genome_2345	Village	Rasau	2.21992	0.690599	248	94	0.00168447	0.0325828	3.42397
422	HRGM_Genome_2403	Village	Judah	2.82564	0.878886	248	171	0.00167719	0.0325828	3.42397
427	HRGM_Genome_3922	Village	Rasau	2.48213	0.773015	248	128	0.0017004	0.0326008	3.42342
428	Prevotellamassilia.sp900541575	Village	Rasau	4.46266	1.38972	248	179	0.00169874	0.0326008	3.42342
429	Sutterella.sp900545275	Helminth	Yes	-1.27108	0.398698	248	120	0.00169936	0.0326008	-3.42342
430	Pauljensenia.bouchesdurhonensis	Helminth	Yes	1.05652	0.330998	248	242	0.00170589	0.0326302	3.42252
431	Streptococcus.sp000187445	Village	Rasau	-3.58707	1.11783	248	240	0.00171119	0.0326555	-3.42174
432	CAG.170.sp900548625	Village	Rasau	2.60508	0.812947	248	237	0.00173363	0.0328307	3.41639
434	CAG.533.sp900551105	Village	Judah	2.4474	0.763558	248	150	0.0017306	0.0328307	3.41639
433	Parabacteroides.johnsonii	Village	Rasau	-3.2962	1.02802	248	241	0.00173229	0.0328307	-3.41639
435	UMGS1045.sp900547995	Village	Rasau	2.49772	0.77956	248	102	0.00173634	0.0328307	3.41639
436	HRGM_Genome_4944	Village	Sepat	1.98067	0.618272	248	173	0.00174635	0.0329444	3.41293
437	D5.sp900113995	Response	Responders	1.2594	0.395758	248	217	0.00176742	0.0330388	3.41007
440	Parabacteroides.sp900549585	Village	Judah	2.02496	0.632536	248	221	0.00175886	0.0330388	3.41007
439	Prevotella.stercorea	Village	Rasau	5.62971	1.75968	248	205	0.0017646	0.0330388	3.41007
438	UBA10281.sp900556195	Helminth	Yes	-1.22417	0.384239	248	101	0.00176025	0.0330388	-3.41007
442	CAG.345.sp000433315	Village	Rasau	3.03125	0.949123	248	69	0.00179948	0.0332601	3.4034
444	HRGM_Genome_3372	Village	Judah	2.57156	0.805353	248	138	0.00179914	0.0332601	3.4034
445	Porphyromonas.sp900548415	Helminth	Yes	0.759298	0.238792	248	60	0.00178442	0.0332601	3.4034
441	RC9.sp000432655	Village	Rasau	3.21403	1.00595	248	168	0.00178901	0.0332601	3.4034
443	Veillonella.rogosae	Village	Judah	-1.87941	0.588409	248	207	0.00179792	0.0332601	-3.4034
446	HRGM_Genome_2739	Village	Rasau	2.31656	0.726272	248	165	0.00181906	0.0335466	3.39482
447	Slackia_A.sp900553655	Helminth	Yes	0.918323	0.289233	248	224	0.00183564	0.0337766	3.38799
448	Parasutterella.sp000980495	Village	Judah	-1.88952	0.593107	248	66	0.0018405	0.0337905	-3.38758
449	Prevotella.sp000436035	Village	Judah	3.59046	1.12929	248	221	0.00187777	0.0343544	3.37102
450	Prevotella.sp002300055	Helminth	Yes	-1.18974	0.375815	248	157	0.00187957	0.0343544	-3.37102
451	RC9.sp900545245	Response	Responders	1.90964	0.604197	248	146	0.00191736	0.0349674	3.35334
452	Prevotella.sp000436695	Village	Judah	2.03035	0.640358	248	209	0.00193238	0.0351633	3.34775
459	CAG.475.sp000434435	Helminth	Yes	-0.745984	0.236469	248	76	0.00196173	0.0352226	-3.34607
458	Enterobacter.hormaechei	Village	Rasau	-1.81687	0.573679	248	248	0.00196562	0.0352226	-3.34607
454	HRGM_Genome_4218	Village	Rasau	2.22309	0.702214	248	235	0.00196041	0.0352226	3.34607
456	HRGM_Genome_5370	Village	Rasau	2.41604	0.763274	248	162	0.00196558	0.0352226	3.34607
457	Longicatena.sp000165065	Village	Rasau	-1.59815	0.504197	248	248	0.00194048	0.0352226	-3.34607
453	Mediterraneibacter.sp002314255	Village	Rasau	-1.27778	0.403495	248	247	0.00196401	0.0352226	-3.34607
455	UMGS1670.sp900546215	Village	Rasau	-2.86784	0.905273	248	144	0.00194731	0.0352226	-3.34607
460	UMGS1518.sp900552575	Response	Responders	1.3942	0.443474	248	180	0.00197016	0.0352273	3.34593
461	Prevotella.sp900543585	Village	Judah	2.11957	0.670379	248	198	0.00198883	0.0354072	3.34084
462	RC9.sp000435075	Village	Rasau	5.31841	1.68181	248	178	0.00198753	0.0354072	3.34084
464	HRGM_Genome_5242	Village	Rasau	1.20778	0.382443	248	40	0.00201617	0.0358058	3.32965
463	Ruminococcus_E.sp003438075	Helminth	Yes	1.14769	0.365434	248	248	0.00201992	0.0358058	3.32965
466	HRGM_Genome_2788	Response	Responders	1.99369	0.634735	248	87	0.00202729	0.0358103	3.32952
465	UMGS915.sp900546795	Village	Rasau	2.11577	0.670618	248	102	0.00202889	0.0358103	3.32952
467	HRGM_Genome_4185	Village	Rasau	1.44985	0.459234	248	51	0.00204075	0.0359426	3.32583
468	HRGM_Genome_2642	Village	Rasau	2.27008	0.720141	248	77	0.00204623	0.035962	3.32529
469	Acidaminococcus.fermentans_A	Helminth	Yes	-0.809736	0.258258	248	67	0.00207961	0.0364708	-3.31124
470	UMGS1484.sp900552285	Village	Rasau	3.12201	0.992815	248	212	0.00209928	0.0367373	3.30396
471	HRGM_Genome_4701	Village	Rasau	2.11179	0.672504	248	48	0.00213373	0.0372412	3.29034
472	RUG013.sp001486445	Village	Judah	1.11821	0.356066	248	246	0.00213712	0.0372412	3.29034
473	Zag111.sp003258735	Village	Rasau	2.78829	0.888621	248	120	0.00215569	0.0374853	3.28381
474	Alistipes_A.sp900546005	Helminth	Yes	-0.904847	0.290059	248	154	0.00216047	0.0374891	-3.2837
475	Corynebacterium.bouchesdurhonense	Helminth	Yes	0.886563	0.284556	248	82	0.00216779	0.037537	3.28243
476	Parabacteroides.johnsonii	Helminth	Yes	-1.09362	0.350773	248	241	0.00219859	0.0379903	-3.27042
477	Collinsella.intestinalis	Helminth	Yes	1.02152	0.327637	248	242	0.00221031	0.0381128	3.26721
478	HRGM_Genome_4758	Village	Rasau	1.18083	0.37696	248	44	0.00221618	0.0381341	3.26665
479	Parabacteroides.sp900552415	Village	Judah	1.82871	0.584963	248	174	0.00222247	0.0381625	3.2659
482	CAG.533.sp900553855	Village	Rasau	2.31899	0.742451	248	73	0.00224129	0.0382462	3.26371
480	HRGM_Genome_5370	Helminth	Yes	-1.096	0.353158	248	162	0.00224	0.0382462	-3.26371
481	Mailhella.sp900555975	Helminth	Yes	-0.940076	0.302126	248	202	0.00223875	0.0382462	-3.26371
483	CAG.475.sp900547975	Village	Rasau	1.75342	0.56112	248	108	0.00224829	0.0382861	3.26267
484	Prevotella.sp900540375	Village	Judah	1.80968	0.579792	248	138	0.00225661	0.0383484	3.26104
485	CAG.349.sp001940895	Response	Responders	0.732872	0.236149	248	50	0.00226782	0.0384593	3.25815
486	HRGM_Genome_3439	Village	Rasau	-2.62829	0.842965	248	179	0.00228237	0.0386265	-3.25382
487	HRGM_Genome_4215	Village	Rasau	2.1245	0.682058	248	228	0.00230273	0.038891	3.24699
488	Prevotella.sp900556825	Village	Judah	2.01804	0.648054	248	211	0.00231143	0.038958	3.24527
489	HRGM_Genome_2692	Response	Responders	0.884038	0.285942	248	61	0.00232379	0.0390863	3.24198
490	UBA6398.sp003150315	Response	Responders	2.10818	0.679598	248	160	0.00233264	0.039155	3.24023
491	HRGM_Genome_1528	Helminth	Yes	0.892214	0.288382	248	234	0.00234035	0.0392044	3.23897
492	HRGM_Genome_1317	Helminth	Yes	1.07999	0.349935	248	217	0.00234931	0.0392746	3.23718
493	Collinsella.stercoris	Response	Responders	-1.24881	0.40405	248	247	0.0023654	0.0393834	-3.23441
494	Succiniclasticum.sp900544275	Village	Rasau	1.6523	0.531749	248	49	0.00236202	0.0393834	3.23441
495	Parolsenella.sp900544655	Helminth	Yes	1.00491	0.324706	248	226	0.00237736	0.0395026	3.23139
496	HRGM_Genome_2331	Village	Rasau	2.39886	0.772976	248	217	0.00238621	0.0395698	3.22969
497	Alistipes.sp900544265	Village	Rasau	-2.73399	0.882074	248	166	0.00241752	0.0400083	-3.21867
498	HRGM_Genome_2866	Helminth	Yes	-1.02873	0.334041	248	99	0.00244263	0.0403426	-3.21035
499	HRGM_Genome_4268	Village	Rasau	2.82915	0.914076	248	150	0.00245032	0.0403886	3.20921
500	HRGM_Genome_3303	Response	Responders	1.17656	0.382758	248	107	0.00250066	0.0411359	3.19087
501	Erysipelatoclostridium.ramosum	Village	Rasau	-1.81227	0.587156	248	248	0.00251615	0.041308	-3.1867
502	Eubacterium.limosum	Response	Responders	-2.22864	0.725279	248	183	0.00252615	0.0413896	-3.18473
503	HRGM_Genome_2788	Helminth	Yes	-1.26733	0.412664	248	87	0.00254794	0.0416636	-3.17813
504	Clostridium.tertium	Helminth	Yes	1.19378	0.39012	248	221	0.00256715	0.0418945	3.1726
505	UMGS1293.sp900550385	Helminth	Yes	0.886594	0.289338	248	244	0.00258449	0.0420939	3.16785
506	Peptostreptococcus.russellii_A	Village	Sepat	-1.78132	0.578986	248	153	0.00259713	0.0421569	-3.16636
507	Prevotella.sp002299635	Response	Responders	2.10841	0.688036	248	191	0.00259861	0.0421569	3.16636
509	Longicatena.innocuum	Village	Rasau	-2.84222	0.924154	248	248	0.00260858	0.0422232	-3.16478
508	Prevotella.sp900543585	Helminth	Yes	-1.09832	0.358981	248	198	0.00261296	0.0422232	-3.16478
510	Vagococcus.sp003462485	Helminth	Yes	1.12881	0.36952	248	111	0.00262839	0.0423892	3.16086
511	Megamonas.hypermegale	Response	Responders	-1.4798	0.484316	248	94	0.00264114	0.0425114	-3.15798
513	HRGM_Genome_2403	Helminth	Yes	-1.16895	0.382199	248	171	0.00265577	0.0426449	-3.15485
512	HRGM_Genome_4649	Village	Rasau	2.44419	0.796562	248	127	0.0026598	0.0426449	3.15485
516	Corynebacterium.sp900169525	Helminth	Yes	0.895895	0.294275	248	140	0.00267731	0.0426761	3.15412
514	HRGM_Genome_3214	Village	Sepat	1.3658	0.445228	248	244	0.00267126	0.0426761	3.15412
515	Parvimonas.sp001553085	Response	Responders	-1.51945	0.498529	248	173	0.00267726	0.0426761	-3.15412
517	Parabacteroides.sp900549585	Response	Responders	1.45818	0.47816	248	221	0.00268608	0.0427331	3.15278
519	Collinsella.sp900548365	Response	Responders	-1.15165	0.377947	248	242	0.00269718	0.0427443	-3.15252
518	UMGS755.sp900545185	Village	Rasau	3.06587	1.00039	248	152	0.00269384	0.0427443	3.15252
520	HRGM_Genome_3460	Village	Rasau	-1.70361	0.556161	248	54	0.00270729	0.042822	-3.1507
523	Barnesiella.sp900538555	Helminth	Yes	-1.00196	0.32924	248	153	0.00272619	0.042991	-3.14676
522	Bifidobacterium.angulatum	Response	Responders	-2.09339	0.687045	248	237	0.00273416	0.042991	-3.14676
525	HRGM_Genome_3789	Village	Rasau	2.01671	0.659239	248	83	0.00273981	0.042991	3.14676
521	UBA10281.sp900548285	Village	Rasau	3.46961	1.1337	248	109	0.00274411	0.042991	3.14676
524	UMGS1518.sp900552575	Helminth	Yes	-1.06681	0.350723	248	180	0.00273201	0.042991	-3.14676
526	CAG.269.sp900556945	Village	Rasau	2.59191	0.847763	248	158	0.00275379	0.0430608	3.14514
527	HRGM_Genome_2388	Response	Responders	1.3433	0.442093	248	81	0.00279157	0.0435686	3.13342
528	HRGM_Genome_3335	Village	Rasau	4.78009	1.56703	248	191	0.0028131	0.0436561	3.13141
529	Megasphaera_B.hexanoica	Village	Sepat	3.00522	0.984922	248	171	0.00280895	0.0436561	3.13141
530	Phascolarctobacterium.faecium	Village	Judah	-3.73056	1.2227	248	138	0.00280615	0.0436561	-3.13141
531	Enorma.massiliensis	Helminth	Yes	0.945371	0.31113	248	226	0.00284045	0.0439976	3.12362
532	Eubacterium_R.sp003526845	Helminth	Yes	0.948252	0.312576	248	242	0.00287222	0.044382	3.11492
533	Faecalimonas.umbilicata	Helminth	Yes	0.661121	0.21828	248	248	0.00287606	0.044382	3.11492
534	Phocaeicola.plebeius	Helminth	Yes	-1.02006	0.337475	248	240	0.00289648	0.0446134	-3.10972
535	HRGM_Genome_3769	Helminth	Yes	0.977494	0.323674	248	149	0.00294249	0.0452373	3.09583
536	Firm.11.sp004556545	Village	Rasau	2.44195	0.804739	248	244	0.00295824	0.0453946	3.09236
537	Faecalimonas.sp000209385	Helminth	Yes	0.604701	0.200146	248	248	0.00296536	0.0454191	3.09182
538	CAG.628.sp000438415	Village	Rasau	3.57924	1.1807	248	111	0.00298163	0.0455834	3.08821
539	CAG.1435.sp003537755	Helminth	Yes	-0.94458	0.312753	248	87	0.00299531	0.045623	-3.08734
540	HRGM_Genome_3596	Response	Responders	1.56948	0.520221	248	164	0.00299264	0.045623	3.08734
542	CAG.269.sp001916035	Village	Rasau	-2.86553	0.946653	248	244	0.00302426	0.0458939	-3.08142
541	CAG.83.sp900547745	Village	Rasau	2.27429	0.751304	248	245	0.00302198	0.0458939	3.08142
543	Prevotellamassilia.sp900542795	Helminth	Yes	-1.27034	0.420987	248	174	0.00303115	0.0459138	-3.08099
544	Roseburia.intestinalis	Village	Rasau	-2.64084	0.87365	248	248	0.003062	0.0462959	-3.0727
545	Parabacteroides.sp900552465	Helminth	Yes	-1.06657	0.355118	248	175	0.00308303	0.0465283	-3.06769
548	Bifidobacterium.gallinarum	Response	Responders	-1.74284	0.580263	248	229	0.00311514	0.0466704	-3.06465
547	Gordonibacter.massiliensis	Helminth	Yes	0.872039	0.289783	248	238	0.00311356	0.0466704	3.06465
546	HRGM_Genome_1129	Response	Responders	1.21891	0.40576	248	214	0.00309977	0.0466704	3.06465
549	HRGM_Genome_5200	Helminth	Yes	-1.02765	0.341899	248	149	0.00311227	0.0466704	-3.06465
551	HRGM_Genome_2747	Village	Judah	1.39538	0.462886	248	205	0.00314332	0.0469216	3.05928
550	UMGS1795.sp900555125	Village	Rasau	2.20771	0.731896	248	56	0.00313919	0.0469216	3.05928
553	HRGM_Genome_2327	Village	Rasau	2.83233	0.940614	248	115	0.00317702	0.0471678	3.05404
552	Muricomes.contorta_B	Village	Rasau	-2.27817	0.756345	248	247	0.00316957	0.0471678	-3.05404
554	Prevotellamassilia.sp900540885	Helminth	Yes	-1.18262	0.393676	248	215	0.00317208	0.0471678	-3.05404
555	Levyella.massiliensis	Helminth	Yes	0.791909	0.264896	248	49	0.00318846	0.0472525	3.05225
557	Alistipes.sp900542505	Village	Sepat	2.46108	0.818166	248	156	0.00320932	0.0474185	3.04874
559	Klebsiella.quasipneumoniae	Village	Rasau	-3.66401	1.21775	248	229	0.0032206	0.0474185	-3.04874
556	Parabacteroides.sp900155425	Village	Judah	1.89685	0.630807	248	232	0.00321308	0.0474185	3.04874
558	Streptococcus.lutetiensis	Helminth	Yes	1.15247	0.385078	248	236	0.00322273	0.0474185	3.04874
560	Bacteroides.sp003463205	Village	Rasau	-2.81527	0.937344	248	223	0.00326206	0.0477411	-3.04196
561	Coprobacter.secundus	Helminth	Yes	-1.04931	0.350565	248	217	0.00326054	0.0477411	-3.04196
562	HRGM_Genome_0341	Village	Judah	-1.3849	0.461207	248	87	0.00325984	0.0477411	-3.04196
563	Blautia.coccoides	Village	Rasau	-1.85091	0.616789	248	248	0.0032769	0.0478437	-3.03982
564	UBA10281.sp900556195	Response	Responders	1.73352	0.580361	248	101	0.00328071	0.0478437	3.03982
565	HRGM_Genome_4083	Village	Rasau	2.58167	0.861069	248	82	0.00330897	0.0481705	3.03301
566	Prevotella.sp900556825	Helminth	Yes	-1.01387	0.340358	248	211	0.00336424	0.0488885	-3.01821
567	Enterocloster.clostridioformis	Village	Rasau	-1.67721	0.560604	248	247	0.00337023	0.0488891	-3.0182
569	CAG.349.sp001940895	Village	Rasau	1.2728	0.425641	248	50	0.00341859	0.0494163	3.00747
568	HRGM_Genome_1136	Helminth	Yes	-1.03902	0.349661	248	196	0.00341449	0.0494163	-3.00747
570	UMGS1872.sp900549475	Helminth	Yes	-0.884068	0.297267	248	222	0.00342802	0.0494657	-3.00648
571	CAG.312.sp002405555	Village	Rasau	2.58604	0.866168	248	96	0.00343563	0.0494887	3.00601
572	HRGM_Genome_1528	Response	Responders	-1.18302	0.398464	248	234	0.00344416	0.0495248	-3.00528
573	Flavonifractor.sp002161215	Helminth	Yes	-0.888109	0.299549	248	228	0.00346113	0.0496819	-3.00211
574	CAG.245.sp900552135	Response	Responders	1.36096	0.459055	248	186	0.00347927	0.0498554	2.99863

## Sheet: Supplementary Table S6
Table S6. MaAsLin2 results of the bacterial taxa that are associated with treatment, associated with helminth status or not, correcting for village as a covariate.
No	Species	Variable	Value	Coefficient	Standard error	N	N.not.0	p	Adjusted p	Signifcant associations
1	HRGM_Genome_2898	Treatment	Pre	-2.41202	0.350871	248	128	1.26141e-10	6.22506e-07	-14.2895
3	Collinsella.sp900540845	Treatment	Pre	1.19512	0.201102	248	248	2.0318e-08	2.65779e-05	10.5354
2	Collinsella.stercoris	Treatment	Pre	1.34933	0.224091	248	247	1.49027e-08	2.65779e-05	10.5354
4	HRGM_Genome_0480	Treatment	Pre	1.49518	0.251401	248	242	2.15424e-08	2.65779e-05	10.5354
6	Collinsella.sp003466125	Treatment	Pre	1.49499	0.260776	248	241	5.5447e-08	3.68882e-05	10.2076
7	Collinsella.sp003479805	Treatment	Pre	1.3182	0.230259	248	241	5.97985e-08	3.68882e-05	10.2076
8	Flaviflexus.massiliensis	Treatment	Pre	1.65359	0.286891	248	90	4.49192e-08	3.68882e-05	10.2076
5	Parvimonas.micra	Treatment	Pre	1.63339	0.28248	248	238	4.03264e-08	3.68882e-05	10.2076
9	HRGM_Genome_0471	Treatment	Pre	1.46735	0.260826	248	241	9.77902e-08	5.36216e-05	9.83356
10	UMGS1470.sp900552105	Treatment	Pre	-1.46235	0.269547	248	74	2.28462e-07	0.000112746	-9.09037
11	HRGM_Genome_2699	Treatment	Pre	-1.94684	0.361862	248	129	2.6859e-07	0.000120499	-9.02387
12	Collinsella.sp900556495	Treatment	Pre	1.19039	0.223779	248	248	4.24224e-07	0.000161042	8.73385
13	Prevotella.sp001275135	Treatment	Pre	-1.53628	0.289187	248	209	4.03655e-07	0.000161042	-8.73385
16	Actinobaculum.massiliense	Treatment	Pre	1.57443	0.300789	248	140	6.23283e-07	0.000163724	8.71733
18	HRGM_Genome_2671	Treatment	Pre	-1.82584	0.347311	248	97	5.05684e-07	0.000163724	-8.71733
19	HRGM_Genome_4781	Treatment	Pre	1.41062	0.2686	248	86	5.19178e-07	0.000163724	8.71733
14	HRGM_Genome_4985	Treatment	Pre	1.85369	0.355121	248	225	5.65535e-07	0.000163724	8.71733
17	Sutterella.wadsworthensis_A	Treatment	Pre	-2.35495	0.450032	248	134	6.19326e-07	0.000163724	-8.71733
15	UBA7748.sp900314535	Treatment	Pre	1.31353	0.250895	248	236	6.30345e-07	0.000163724	8.71733
20	HRGM_Genome_1034	Treatment	Pre	1.55114	0.298579	248	221	7.31025e-07	0.00018038	8.62044
21	Prevotella.sp000435635	Treatment	Pre	-1.55151	0.302216	248	183	8.88492e-07	0.000208796	-8.47415
25	Brevibacterium.senegalense	Treatment	Pre	1.76869	0.34941	248	111	1.15289e-06	0.000256357	8.26894
23	Collinsella.sp900548365	Treatment	Pre	1.24531	0.245964	248	242	1.24903e-06	0.000256357	8.26894
22	Collinsella.tanakaei	Treatment	Pre	1.23321	0.243101	248	243	1.29605e-06	0.000256357	8.26894
24	Mobilicoccus.massiliensis	Treatment	Pre	1.87155	0.371257	248	156	1.29867e-06	0.000256357	8.26894
26	Slackia_A.piriformis	Treatment	Pre	1.23204	0.244955	248	236	1.57387e-06	0.000298732	8.11596
27	GCA.900066935.sp900066925	Treatment	Pre	1.58979	0.319943	248	233	1.71252e-06	0.00030432	8.09743
28	HRGM_Genome_0755	Treatment	Pre	1.41655	0.284638	248	242	1.72664e-06	0.00030432	8.09743
29	Bilophila.sp900550745	Treatment	Pre	-1.99229	0.402891	248	201	1.94254e-06	0.000330567	-8.0147
31	Cellulomonas.massiliensis	Treatment	Pre	1.70809	0.346759	248	149	2.19507e-06	0.000340195	7.98599
32	Dermabacter.hominis	Treatment	Pre	1.37482	0.279077	248	82	2.20593e-06	0.000340195	7.98599
30	HRGM_Genome_1528	Treatment	Pre	1.22588	0.247823	248	234	2.0941e-06	0.000340195	7.98599
33	HRGM_Genome_3362	Treatment	Pre	1.14475	0.232675	248	244	2.44441e-06	0.00036555	7.91411
34	CAG.460.sp900546715	Treatment	Pre	0.993682	0.203561	248	245	2.65477e-06	0.000385332	7.8614
35	Collinsella.sp900556705	Treatment	Pre	1.52764	0.313585	248	177	2.82664e-06	0.000398556	7.82766
37	Bifidobacterium.vaginale_G	Treatment	Pre	1.55634	0.321947	248	167	3.43323e-06	0.000457918	7.68882
36	Collinsella.intestinalis	Treatment	Pre	1.36048	0.280461	248	242	3.39956e-06	0.000457918	7.68882
38	Sutterella.sp900545275	Treatment	Pre	-1.6993	0.355414	248	120	4.05922e-06	0.000527164	-7.548
39	Olsenella_B.sp000752675	Treatment	Pre	1.5382	0.320029	248	176	4.2186e-06	0.000533815	7.53546
40	Prevotella.sp900540415	Treatment	Pre	-1.42254	0.297486	248	204	4.40721e-06	0.00054374	-7.51704
41	Zag1.sp900556295	Helminth	Yes	2.53281	0.541236	248	67	4.86416e-06	0.000585479	7.44308
42	Peptostreptococcus.stomatis	Treatment	Pre	1.43486	0.30344	248	230	5.26314e-06	0.000618419	7.38834
43	HRGM_Genome_2785	Treatment	Pre	-2.05464	0.434885	248	99	5.40271e-06	0.000620055	-7.3857
44	Enorma.massiliensis	Treatment	Pre	1.29802	0.274188	248	226	5.57651e-06	0.000625456	7.37703
45	Victivallis.vadensis	Treatment	Pre	-1.84539	0.3927	248	113	6.2575e-06	0.00068624	-7.28428
46	HRGM_Genome_1007	Treatment	Pre	1.32397	0.283941	248	232	7.20565e-06	0.000773041	7.16518
47	Prevotella.sp000436695	Treatment	Pre	-1.64881	0.356547	248	209	8.1017e-06	0.000850678	-7.06948
48	Blautia_A.sp900547615	Treatment	Pre	0.960701	0.209869	248	246	1.02875e-05	0.00105768	6.85167
49	Mycobacterium.avium	Treatment	Pre	1.46489	0.322364	248	118	1.11148e-05	0.00111942	6.79495
50	Cellulomonas.timonensis	Treatment	Pre	1.55292	0.345173	248	165	1.32414e-05	0.00130693	6.64007
52	Olsenella_B.sp900548775	Treatment	Pre	1.29353	0.287258	248	205	1.44383e-05	0.00136856	6.594
53	Phocaeicola.sp000434735	Treatment	Pre	-1.49872	0.333102	248	223	1.45606e-05	0.00136856	-6.594
51	RUG013.sp001486445	Treatment	Pre	0.929885	0.207552	248	246	1.46978e-05	0.00136856	6.594
54	Olsenella_E.provencensis	Treatment	Pre	1.37894	0.307151	248	225	1.53136e-05	0.0013995	6.57164
55	HRGM_Genome_1668	Treatment	Pre	1.42974	0.319813	248	161	1.69823e-05	0.00150843	6.49669
57	Noviherbaspirillum.massiliense	Treatment	Pre	-0.892352	0.201252	248	52	1.72075e-05	0.00150843	-6.49669
56	Sutterella.wadsworthensis	Treatment	Pre	-2.26818	0.50939	248	186	1.74226e-05	0.00150843	-6.49669
58	HRGM_Genome_2698	Treatment	Pre	-1.36775	0.309932	248	102	1.91128e-05	0.00162624	-6.42149
59	Victivallis.sp002998355	Treatment	Pre	-2.02405	0.458736	248	128	1.9698e-05	0.00164762	-6.40843
60	HRGM_Genome_1300	Treatment	Pre	0.989931	0.225396	248	245	2.15267e-05	0.00171345	6.36924
62	HRGM_Genome_3439	Treatment	Pre	-1.68635	0.384364	248	179	2.14127e-05	0.00171345	-6.36924
61	Olsenella.sp003862195	Treatment	Pre	1.28013	0.290715	248	164	2.08688e-05	0.00171345	6.36924
63	HRGM_Genome_3256	Treatment	Pre	1.44712	0.328911	248	165	2.20524e-05	0.00172744	6.36111
64	Olsenella_E.sp900119915	Treatment	Pre	1.4751	0.335982	248	224	2.28335e-05	0.00176068	6.34206
65	Bifidobacterium.sp002884815	Treatment	Pre	1.36203	0.311666	248	94	2.35691e-05	0.00176233	6.34112
66	HRGM_Genome_1444	Treatment	Pre	-1.87802	0.429281	248	195	2.33587e-05	0.00176233	-6.34112
67	Gemmiger.variabilis_A	Treatment	Pre	0.977117	0.223842	248	241	2.47669e-05	0.00179749	6.32136
68	Parabacteroides.sp900549585	Treatment	Pre	-1.35124	0.309648	248	221	2.47678e-05	0.00179749	-6.32136
69	Prevotella.sp900543585	Treatment	Pre	-1.42689	0.327548	248	198	2.52675e-05	0.00179762	-6.32129
70	Streptomyces.albus	Treatment	Pre	1.47884	0.340587	248	175	2.54982e-05	0.00179762	6.32129
71	Paraeggerthella.hongkongensis_A	Treatment	Pre	0.940682	0.218522	248	241	3.01079e-05	0.00209271	6.16929
72	Collinsella.sp900555555	Treatment	Pre	1.18337	0.275131	248	201	3.1537e-05	0.0021616	6.13691
73	Collinsella.sp900551665	Treatment	Pre	0.903485	0.210949	248	244	3.46799e-05	0.00234445	6.0557
75	Gemella.morbillorum	Treatment	Pre	1.18329	0.27813	248	240	3.71707e-05	0.00247179	6.00281
74	HRGM_Genome_3177	Treatment	Pre	-1.21916	0.28638	248	167	3.75652e-05	0.00247179	-6.00281
76	Prevotella.sp000433175	Treatment	Pre	-1.33938	0.315761	248	183	3.8815e-05	0.00252042	-5.98333
77	Micrococcus.luteus	Treatment	Pre	1.53493	0.363109	248	135	4.05558e-05	0.00259926	5.95253
78	QAMH01.sp900556425	Treatment	Pre	1.46502	0.346954	248	208	4.17774e-05	0.00264323	5.93576
79	Bifidobacterium.gallinarum	Treatment	Pre	1.50148	0.356463	248	229	4.5633e-05	0.00285062	5.86022
80	Paeniclostridium.sordellii	Treatment	Pre	1.60502	0.38343	248	205	4.73624e-05	0.00292167	5.8356
81	HRGM_Genome_1831	Treatment	Pre	1.07364	0.255693	248	211	4.9484e-05	0.00301486	5.8042
82	OM05.12.sp003438995	Treatment	Pre	-1.45319	0.348527	248	200	5.21549e-05	0.00313883	-5.7639
83	Prevotellamassilia.timonensis	Treatment	Pre	-1.51085	0.361537	248	222	5.36802e-05	0.00315371	-5.75918
84	Sutterella.sp006337085	Treatment	Pre	-1.64869	0.396244	248	154	5.31535e-05	0.00315371	-5.75918
86	HRGM_Genome_3607	Treatment	Pre	0.974657	0.234505	248	245	5.52085e-05	0.00316807	5.75463
85	Ruminococcus_H.sp900552925	Treatment	Pre	0.932651	0.223858	248	241	5.47626e-05	0.00316807	5.75463
88	Corynebacterium.sp900169525	Treatment	Pre	1.12083	0.271424	248	140	5.8808e-05	0.00329792	5.71446
87	Paraclostridium.bifermentans	Treatment	Pre	1.46065	0.353634	248	225	5.85134e-05	0.00329792	5.71446
89	HRGM_Genome_1307	Treatment	Pre	0.823981	0.19923	248	246	6.00076e-05	0.00332739	5.70557
90	HRGM_Genome_3589	Treatment	Pre	0.813102	0.197665	248	247	6.43588e-05	0.00352901	5.64674
91	HRGM_Genome_1810	Treatment	Pre	-1.55873	0.379852	248	231	6.82691e-05	0.00370229	-5.59881
92	HRGM_Genome_1086	Treatment	Pre	1.5461	0.378574	248	101	6.96094e-05	0.00373394	5.59029
93	HRGM_Genome_3572	Treatment	Pre	-1.34257	0.328806	248	191	7.27577e-05	0.00386085	-5.55687
96	Bacteroides.ndongoniae	Treatment	Pre	-1.12309	0.276424	248	211	7.88633e-05	0.00389026	-5.54928
99	Duodenibacillus.sp900544255	Treatment	Pre	-1.75923	0.431966	248	144	7.67566e-05	0.00389026	-5.54928
100	HRGM_Genome_4296	Treatment	Pre	-1.37605	0.338197	248	172	7.58059e-05	0.00389026	-5.54928
95	Prevotella.sp900548745	Treatment	Pre	-1.48067	0.362882	248	193	7.66546e-05	0.00389026	-5.54928
94	Rubneribacter.badeniensis	Treatment	Pre	0.950667	0.234108	248	246	7.96182e-05	0.00389026	5.54928
101	Staphylococcus.aureus	Treatment	Pre	1.38984	0.342478	248	120	7.93286e-05	0.00389026	5.54928
98	UBA636.sp900546285	Treatment	Pre	1.16617	0.286012	248	215	7.88938e-05	0.00389026	5.54928
97	UBA6382.sp900557555	Treatment	Pre	-1.24613	0.306088	248	192	7.72226e-05	0.00389026	-5.54928
102	Parolsenella.sp900544655	Treatment	Pre	1.17781	0.289776	248	226	8.16814e-05	0.00395194	5.53355
104	HRGM_Genome_0183	Treatment	Pre	0.998754	0.246577	248	246	8.54394e-05	0.00401565	5.51756
103	HRGM_Genome_3049	Treatment	Pre	0.726488	0.179767	248	247	8.51691e-05	0.00401565	5.51756
105	Olsenella.sp900538935	Treatment	Pre	1.10462	0.272741	248	232	8.44339e-05	0.00401565	5.51756
107	Bacteroides.intestinalis	Treatment	Pre	-1.68782	0.418516	248	224	8.81698e-05	0.00410329	-5.49597
106	Prevotella.sp000434975	Treatment	Pre	-1.55274	0.384347	248	235	8.89669e-05	0.00410329	-5.49597
108	HRGM_Genome_1358	Treatment	Pre	0.919196	0.228661	248	247	9.3744e-05	0.00424428	5.46218
109	Parasutterella.excrementihominis	Treatment	Pre	-1.49268	0.370672	248	132	9.31282e-05	0.00424428	-5.46218
111	HRGM_Genome_2694	Treatment	Pre	-1.18208	0.294792	248	88	9.60433e-05	0.00428416	-5.45283
110	HRGM_Genome_3622	Treatment	Pre	1.4957	0.371804	248	169	9.63611e-05	0.00428416	5.45283
115	Bifidobacterium.breve	Treatment	Pre	1.58026	0.394156	248	236	0.000100615	0.00431769	5.44504
114	Enteroscipio.rubneri	Treatment	Pre	0.973197	0.243086	248	238	9.98895e-05	0.00431769	5.44504
112	HRGM_Genome_1305	Treatment	Pre	0.942971	0.235696	248	241	0.000100253	0.00431769	5.44504
113	HRGM_Genome_2489	Treatment	Pre	1.30947	0.326074	248	223	9.9972e-05	0.00431769	5.44504
116	Bacteroides.massiliensis	Treatment	Pre	-1.07614	0.269656	248	224	0.000103623	0.00440846	-5.42423
117	Bacteroides.sp900066265	Treatment	Pre	-1.36732	0.342868	248	228	0.000106132	0.00445922	-5.41278
118	HRGM_Genome_3910	Treatment	Pre	-0.948531	0.237996	248	101	0.000106624	0.00445922	-5.41278
119	Phocaeicola.sp900540105	Treatment	Pre	-1.30715	0.329975	248	158	0.000116053	0.00481277	-5.33648
120	Blautia_A.sp000433815	Treatment	Pre	0.745043	0.188858	248	248	0.000127334	0.00523661	5.25208
121	HRGM_Genome_1306	Treatment	Pre	0.816874	0.20777	248	243	0.000131336	0.00527731	5.24434
122	HRGM_Genome_1669	Treatment	Pre	1.17275	0.297527	248	182	0.000129665	0.00527731	5.24434
123	Kocuria.rhizophila	Treatment	Pre	1.39354	0.355405	248	160	0.000131532	0.00527731	5.24434
124	HRGM_Genome_3615	Treatment	Pre	0.702572	0.179863	248	245	0.000141862	0.00555148	5.19369
127	HRGM_Genome_3676	Treatment	Pre	-1.44709	0.369909	248	151	0.000139682	0.00555148	-5.19369
126	Parabacteroides.goldsteinii	Treatment	Pre	-1.42501	0.364699	248	242	0.000141219	0.00555148	-5.19369
125	Slackia_A.sp900553655	Treatment	Pre	0.986714	0.252095	248	224	0.000142865	0.00555148	5.19369
129	Bifidobacterium.angulatum	Treatment	Pre	1.51424	0.387349	248	237	0.000146251	0.00555191	5.19361
130	Duodenibacillus.sp900538905	Helminth	Yes	-2.11681	0.547247	248	69	0.000145697	0.00555191	-5.19361
128	HRGM_Genome_5171	Treatment	Pre	1.041	0.266815	248	219	0.000145797	0.00555191	5.19361
132	HRGM_Genome_3509	Treatment	Pre	0.75563	0.194337	248	64	0.000149679	0.00563471	5.17881
131	Parabacteroides.acidifaciens	Treatment	Pre	-1.14295	0.293313	248	198	0.000150716	0.00563471	-5.17881
134	Dialister.succinatiphilus	Treatment	Pre	-1.35745	0.348661	248	163	0.000153718	0.00569651	-5.1679
133	HRGM_Genome_1301	Treatment	Pre	0.889097	0.228878	248	245	0.000155831	0.00569651	5.1679
135	Parabacteroides.sp900552465	Treatment	Pre	-1.23334	0.317443	248	175	0.00015491	0.00569651	-5.1679
138	Duodenibacillus.sp900542805	Treatment	Pre	-1.03658	0.270209	248	57	0.000179014	0.00642242	-5.04796
137	HRGM_Genome_0171	Treatment	Pre	-1.11936	0.291689	248	95	0.000179594	0.00642242	-5.04796
136	Prevotella.sp900554545	Treatment	Pre	-1.15868	0.301467	248	231	0.000179284	0.00642242	-5.04796
139	HRGM_Genome_2967	Treatment	Pre	0.977692	0.255661	248	92	0.000193406	0.00686661	4.98108
140	HRGM_Genome_1814	Treatment	Pre	-1.6275	0.425767	248	232	0.000196476	0.00692577	-4.97251
141	Desulfovibrio.legallii	Treatment	Pre	-1.05282	0.275739	248	95	0.00019959	0.00698566	-4.9639
142	Bacteroides.finegoldii	Treatment	Pre	-1.10997	0.29104	248	242	0.000206054	0.00711102	-4.94611
143	Parabacteroides.sp003480915	Treatment	Pre	-1.28703	0.337665	248	229	0.000205565	0.00711102	-4.94611
145	Desulfovibrio.desulfuricans	Treatment	Pre	-1.14347	0.300995	248	92	0.000208501	0.00711124	-4.94608
144	Leuconostoc.citreum	Treatment	Pre	1.45011	0.38518	248	73	0.000208942	0.00711124	4.94608
146	Lactococcus.lactis	Treatment	Pre	2.04651	0.540359	248	192	0.00021675	0.00732645	4.91626
147	CAG.1427.sp900555755	Treatment	Pre	0.982501	0.259569	248	211	0.000225433	0.00756811	4.88381
148	Bifidobacterium.vaginale	Treatment	Pre	1.15656	0.306158	248	105	0.00022711	0.00757288	4.88318
150	Duodenibacillus.massiliensis	Treatment	Pre	-1.78991	0.47458	248	128	0.00023781	0.00782395	-4.85057
149	HRGM_Genome_4580	Treatment	Pre	1.32117	0.350866	248	125	0.000237426	0.00782395	4.85057
151	Peptostreptococcus.anaerobius	Treatment	Pre	0.858691	0.228147	248	235	0.000240812	0.00787025	4.84467
152	CAG.1427.sp900542265	Treatment	Pre	0.883973	0.234812	248	61	0.000248505	0.00806824	4.81982
153	Blastococcus.massiliensis	Treatment	Pre	1.12549	0.300842	248	121	0.000260834	0.00841318	4.77796
154	Gemmiger.sp900548355	Treatment	Pre	0.767091	0.205672	248	246	0.000271203	0.00854267	4.76268
155	HRGM_Genome_0490	Treatment	Pre	0.824765	0.220695	248	244	0.000270364	0.00854267	4.76268
157	HRGM_Genome_1078	Treatment	Pre	-1.18525	0.31782	248	182	0.000271773	0.00854267	-4.76268
156	Prevotella.sp900556395	Treatment	Pre	-1.08396	0.289644	248	243	0.000268333	0.00854267	-4.76268
158	Olsenella_E.sp002160255	Treatment	Pre	1.0982	0.294518	248	205	0.00028192	0.00880554	4.73237
159	Dorea.phocaeensis	Treatment	Pre	0.717207	0.192937	248	244	0.000292205	0.00906938	4.70285
160	Mailhella.sp003150275	Treatment	Pre	-1.25374	0.339047	248	122	0.000309341	0.00954124	-4.65213
161	Blautia_A.sp900548245	Treatment	Pre	0.820918	0.222372	248	248	0.000316271	0.00963454	4.6424
162	HRGM_Genome_5204	Treatment	Pre	-1.1462	0.310596	248	206	0.000315551	0.00963454	-4.6424
163	HRGM_Genome_1304	Treatment	Pre	0.799483	0.217223	248	248	0.000327733	0.00992248	4.61295
164	Duodenibacillus.sp900538905	Treatment	Pre	-1.289	0.350591	248	69	0.000332131	0.0099943	-4.60574
165	Butyricimonas.virosa	Treatment	Pre	-1.22968	0.334815	248	222	0.000341647	0.0102183	-4.58357
166	Dorea.sp900543315	Treatment	Pre	0.757576	0.207231	248	248	0.000358039	0.0106441	4.54275
167	Blautia.hominis	Treatment	Pre	0.699362	0.191886	248	248	0.000372996	0.0109769	4.51196
168	Prevotella.sp900317685	Treatment	Pre	-1.11461	0.30584	248	120	0.000373683	0.0109769	-4.51196
169	UMGS1418.sp900551595	Treatment	Pre	0.848392	0.232399	248	93	0.000377612	0.0110267	4.50743
170	Prevotella.sp000436595	Treatment	Pre	-0.904261	0.248748	248	242	0.000387885	0.0112601	-4.48649
171	Blautia_A.sp900541345	Treatment	Pre	0.68382	0.188463	248	248	0.000394014	0.0113711	4.47668
172	Pauljensenia.bouchesdurhonensis	Treatment	Pre	1.08052	0.298216	248	242	0.000402583	0.0115509	4.46099
173	Sellimonas.intestinalis	Treatment	Pre	0.737479	0.203547	248	248	0.000416328	0.0118762	4.43322
174	An181.sp002160325	Treatment	Pre	0.828168	0.229744	248	243	0.000426055	0.0120838	4.41589
175	Parabacteroides.gordonii	Treatment	Pre	-1.39929	0.389434	248	212	0.000446585	0.0125937	-4.37456
176	Bacteroides.oleiciplenus	Treatment	Pre	-1.40576	0.391606	248	218	0.000451178	0.0126509	-4.37002
177	Corynebacterium.bouchesdurhonense	Treatment	Pre	0.952264	0.265531	248	82	0.000455195	0.0126915	4.36683
179	Bacteroides.fluxus	Treatment	Pre	-1.08886	0.304531	248	230	0.000478042	0.013164	-4.33027
180	Enterococcus.faecalis	Treatment	Pre	2.46617	0.691942	248	182	0.000482341	0.013164	4.33027
178	HRGM_Genome_0169	Treatment	Pre	0.982626	0.275233	248	217	0.000482815	0.013164	4.33027
181	UMGS915.sp900546795	Treatment	Pre	-0.953732	0.266903	248	102	0.000476885	0.013164	-4.33027
182	Dorea.faecis	Treatment	Pre	0.712315	0.199767	248	247	0.000499923	0.0135556	4.30096
183	Enorma.sp900538305	Treatment	Pre	1.074	0.301521	248	168	0.000504736	0.0136113	4.29685
184	Prevotella.sp900557405	Treatment	Pre	-1.23346	0.347208	248	195	0.000521933	0.0139986	-4.2688
185	Succinatimonas.hippei	Treatment	Pre	-1.69565	0.478489	248	133	0.000535131	0.014275	-4.24925
187	Desulfovibrio.piger_A	Treatment	Pre	-1.26004	0.355696	248	89	0.000541685	0.0143491	-4.24407
186	HRGM_Genome_2787	Treatment	Pre	-1.45019	0.410278	248	111	0.000543726	0.0143491	-4.24407
188	Mesosutterella.massiliensis	Treatment	Pre	-1.02818	0.292183	248	56	0.000566905	0.0148813	-4.20765
189	Phocaeicola.coprocola	Treatment	Pre	-1.15549	0.328155	248	243	0.000576455	0.0150519	-4.19625
190	Paraprevotella.clara	Treatment	Pre	-1.05098	0.299146	248	213	0.000612518	0.0159093	-4.14085
191	HRGM_Genome_2788	Treatment	Pre	-1.28617	0.367633	248	87	0.000634687	0.0163989	-4.11054
192	Prevotella.lascolaii	Treatment	Pre	-1.15205	0.330119	248	180	0.000643664	0.0165442	-4.10172
193	Muricomes.contorta_B	Helminth	Yes	-1.4621	0.42221	248	247	0.000650635	0.0166367	-4.09614
194	Flavonifractor.sp002161215	Treatment	Pre	-0.972852	0.279652	248	228	0.00065977	0.0167833	-4.08737
195	RC9.sp001915575	Treatment	Pre	-1.03676	0.298369	248	128	0.000667801	0.0169005	-4.08041
196	Dialister.sp900541605	Treatment	Pre	-1.12021	0.322849	248	149	0.000690991	0.0173982	-4.05139
197	HRGM_Genome_1298	Treatment	Pre	-1.37226	0.395345	248	114	0.000695262	0.0174169	-4.05032
200	Gabonibacter.massiliensis	Treatment	Pre	-0.895959	0.259161	248	158	0.000723377	0.0178493	-4.02579
198	HRGM_Genome_3769	Treatment	Pre	1.03887	0.300769	248	149	0.000722883	0.0178493	4.02579
199	Phocaeicola.sp900553715	Treatment	Pre	-0.965972	0.279043	248	243	0.000717236	0.0178493	-4.02579
201	HRGM_Genome_2789	Treatment	Pre	-1.20807	0.350933	248	143	0.000744435	0.0182775	-4.00208
202	Prevotella.sp000431975	Treatment	Pre	-1.36055	0.395342	248	165	0.000758026	0.0185191	-3.98895
203	Leuconostoc.sp900554745	Treatment	Pre	1.36682	0.398624	248	198	0.000773474	0.0188034	3.97372
204	HRGM_Genome_4702	Treatment	Pre	-1.00397	0.293336	248	215	0.000801933	0.0193997	-3.9425
205	UBA10677.sp003533505	Treatment	Pre	-0.767579	0.224213	248	76	0.000813481	0.0195831	-3.93309
206	Eggerthella.sinensis	Treatment	Pre	0.985093	0.288079	248	227	0.000826612	0.0198026	3.92194
207	Longicatena.sp900411325	Treatment	Pre	0.803168	0.235104	248	240	0.000831048	0.0198127	3.92143
208	HRGM_Genome_4158	Treatment	Pre	0.710155	0.208362	248	239	0.000848066	0.0200345	3.9103
209	Mailhella.sp900553065	Treatment	Pre	-1.04312	0.306356	248	72	0.000848471	0.0200345	-3.9103
210	HRGM_Genome_1337	Treatment	Pre	-1.56917	0.460818	248	224	0.000856871	0.0201365	-3.90522
211	Dorea.sp002160985	Treatment	Pre	0.745193	0.219394	248	244	0.000867941	0.0202042	3.90186
212	Terrisporobacter.othiniensis	Treatment	Pre	1.14238	0.336476	248	220	0.000866314	0.0202042	3.90186
213	Acidaminococcus.timonensis	Treatment	Pre	-1.04793	0.309494	248	125	0.000903088	0.0209237	-3.86687
215	CAG.1427.sp000431675	Treatment	Pre	0.893084	0.263426	248	134	0.000919329	0.0211018	3.8584
214	UMGS1472.sp900552095	Treatment	Pre	0.692514	0.204384	248	243	0.000918043	0.0211018	3.8584
216	QALS01.sp900555925	Treatment	Pre	-0.969592	0.286589	248	93	0.000928789	0.0212202	-3.8528
217	Aeromicrobium_A.massiliense	Treatment	Pre	1.15973	0.344098	248	125	0.00094519	0.0214955	3.83991
218	HRGM_Genome_3244	Treatment	Pre	0.721882	0.214081	248	247	0.000964237	0.021828	3.82456
219	HRGM_Genome_2747	Treatment	Pre	-0.941486	0.279622	248	205	0.000970256	0.021864	-3.82291
221	HRGM_Genome_3576	Helminth	Yes	-1.67775	0.503196	248	214	0.00102769	0.022957	-3.77413
220	Muricomes.contorta_B	Treatment x Helminth	Pre x Yes	0.722329	0.215905	248	247	0.00102807	0.022957	3.77413
222	UBA7597.sp900542935	Treatment	Pre	-1.26793	0.37978	248	150	0.00109317	0.024301	-3.71724
225	Bacteroides.cellulosilyticus	Treatment	Pre	-1.11174	0.333937	248	247	0.00110659	0.024334	-3.71588
224	HRGM_Genome_2880	Treatment	Pre	0.875048	0.262521	248	200	0.00110945	0.024334	3.71588
223	Ruminococcus_E.sp900314705	Treatment	Pre	0.84868	0.254635	248	248	0.00110696	0.024334	3.71588
226	Desulfovibrio.sp900540515	Treatment	Pre	-1.02102	0.307073	248	198	0.00113167	0.0247115	-3.70049
229	Bacteroides.intestinalis_A	Treatment	Pre	-1.07923	0.325643	248	235	0.00116021	0.024798	-3.69699
228	Blautia.sp900539145	Treatment	Pre	0.673957	0.203288	248	248	0.00116076	0.024798	3.69699
231	Desulfovibrio.desulfuricans_A	Treatment	Pre	-0.870497	0.262559	248	70	0.00114832	0.024798	-3.69699
227	Oscillibacter.sp900556925	Treatment	Pre	-0.879338	0.265131	248	208	0.00114427	0.024798	-3.69699
230	Parabacteroides.johnsonii	Treatment	Pre	-1.04567	0.31495	248	241	0.00116042	0.024798	-3.69699
232	Phocaeicola.dorei	Treatment	Pre	-1.36799	0.412804	248	245	0.00117344	0.0249609	-3.69044
233	HRGM_Genome_1405	Treatment	Pre	-1.0679	0.324245	248	220	0.00124139	0.0262929	-3.63846
234	UBA1232.sp900544815	Treatment	Pre	-1.06214	0.322888	248	223	0.00125675	0.0265045	-3.63044
236	Kallipyga.massiliensis	Treatment x Helminth	Pre x Yes	0.590077	0.179985	248	71	0.00128209	0.0266323	3.62563
238	Phocaeicola.sp900546645	Treatment	Pre	-1.10061	0.335178	248	222	0.0012792	0.0266323	-3.62563
237	Prevotella.sp900546575	Treatment	Pre	-1.25587	0.381452	248	187	0.00127334	0.0266323	-3.62563
235	UBA7096.sp900553975	Treatment	Pre	0.530839	0.161639	248	248	0.00128439	0.0266323	3.62563
241	Bacteroides.fragilis_A	Treatment	Pre	-1.30634	0.398472	248	229	0.00132062	0.0269308	-3.61448
239	Emergencia.timonensis	Treatment	Pre	0.59765	0.182255	248	248	0.00131546	0.0269308	3.61448
242	Erysipelatoclostridium.sp000508865	Treatment	Pre	0.825947	0.251936	248	237	0.00131492	0.0269308	3.61448
240	Rothia.mucilaginosa_A	Treatment	Pre	1.12717	0.343467	248	174	0.00131507	0.0269308	3.61448
243	Eubacterium_R.sp900548085	Treatment	Pre	0.60164	0.184016	248	240	0.00134587	0.0273327	3.59967
244	HRGM_Genome_3638	Treatment	Pre	-1.21588	0.372248	248	202	0.00135916	0.0274896	-3.59395
245	Parabacteroides.sp900155425	Treatment	Pre	-0.949459	0.290621	248	232	0.00136603	0.0275158	-3.59299
246	Prevotella.sp900544825	Treatment	Pre	-1.4087	0.430871	248	206	0.00137716	0.0276272	-3.58896
247	Streptococcus.anginosus	Treatment	Pre	1.00383	0.307938	248	240	0.00139094	0.0277907	3.58305
248	UBA6398.sp003150315	Treatment	Pre	-0.986468	0.302052	248	160	0.00140069	0.0278725	-3.58011
249	Prevotella.sp002350355	Treatment	Pre	-1.20932	0.37197	248	141	0.00142663	0.0282749	-3.56578
250	Olegusella.massiliensis	Treatment	Pre	1.10418	0.339422	248	169	0.00143615	0.0283496	3.56314
251	HRGM_Genome_3045	Treatment	Pre	0.64269	0.197934	248	246	0.00144573	0.0284251	3.56048
252	Prevotella.sp900316565	Treatment	Pre	-1.24382	0.383959	248	149	0.00149476	0.0292725	-3.53111
253	Alistipes.sp900550925	Treatment	Pre	-0.854247	0.264197	248	136	0.00152887	0.029822	-3.51251
254	HRGM_Genome_2735	Treatment	Pre	-0.776382	0.241168	248	80	0.00160189	0.0311234	-3.46979
255	Odoribacter.laneus	Treatment	Pre	-0.998001	0.310971	248	178	0.00163397	0.0316222	-3.4539
256	Prevotella.sp000436035	Treatment	Pre	-1.32522	0.413033	248	221	0.00167296	0.0322502	-3.43423
257	HRGM_Genome_4418	Treatment x Helminth	Pre x Yes	0.818125	0.256022	248	150	0.00168686	0.0323916	3.42986
258	Bacteroides.faecis	Treatment	Pre	-1.0681	0.333937	248	235	0.0016936	0.032395	-3.42975
259	Pauljensenia.turicensis	Treatment	Pre	1.37478	0.431448	248	191	0.00175857	0.033508	3.39597
260	Eisenbergiella.sp900544445	Treatment	Pre	0.632241	0.198497	248	244	0.00178684	0.0337856	3.38772
261	Propioniciclava.massiliense	Treatment	Pre	1.14426	0.359964	248	152	0.00178344	0.0337856	3.38772
262	Lawsonibacter.sp900066825	Treatment	Pre	-0.700313	0.220079	248	245	0.00181115	0.0341145	-3.37803
263	Olsenella.sp001457795	Treatment	Pre	0.815601	0.257286	248	234	0.00186941	0.0350781	3.35018
264	Megasphaera.sp001546855	Treatment	Pre	-1.24211	0.39273	248	131	0.00192404	0.0359663	-3.32517
265	Prevotellamassilia.sp900541575	Treatment	Pre	-1.14302	0.361336	248	179	0.00193439	0.0360234	-3.32359
266	HRGM_Genome_2327	Treatment	Pre	-1.04115	0.329727	248	115	0.00195117	0.0361994	-3.31871
267	Prevotella.stercorea	Treatment	Pre	-1.37133	0.433937	248	205	0.00196006	0.0362282	-3.31792
268	HRGM_Genome_0245	Treatment	Pre	-1.0038	0.318667	248	219	0.00199108	0.0366641	-3.30596
269	Terrisporobacter.glycolicus_A	Treatment	Pre	0.988206	0.31451	248	218	0.00200556	0.0367934	3.30244
270	Blautia_A.sp900542045	Treatment	Pre	0.651564	0.207164	248	248	0.0020215	0.0369485	3.29823
272	HRGM_Genome_0098	Treatment	Pre	-1.07469	0.342033	248	155	0.00204288	0.0370648	-3.29509
271	UMGS1293.sp900550385	Treatment	Pre	0.831989	0.264715	248	244	0.00203745	0.0370648	3.29509
273	HRGM_Genome_0102	Treatment	Pre	-0.99413	0.316607	248	132	0.0020566	0.0371771	-3.29206
274	Erysipelatoclostridium.ramosum	Treatment	Pre	0.647418	0.206326	248	248	0.00207608	0.0372562	3.28994
275	Veillonella.sp900550455	Treatment x Helminth	Pre x Yes	0.536974	0.171683	248	61	0.00207553	0.0372562	3.28994
276	Sellimonas.sp002161525	Helminth	Yes	-0.860502	0.276176	248	248	0.00208495	0.0372798	-3.2893
277	UBA7096.sp900553975	Helminth	Yes	-0.786241	0.252699	248	248	0.0021181	0.0377359	-3.27714
278	Parabacteroides.bouchesdurhonensis	Treatment	Pre	-1.01289	0.324137	248	186	0.00216058	0.0383542	-3.26089
279	Lactococcus.lactis_E	Treatment	Pre	1.39103	0.446654	248	115	0.00218416	0.0386337	3.25363
280	HRGM_Genome_4523	Treatment	Pre	0.836034	0.268092	248	217	0.00220746	0.0389066	3.24659
281	QALS01.sp003150575	Treatment	Pre	-1.10432	0.355508	248	150	0.00229061	0.0402283	-3.21318
283	Mesosutterella.multiformis	Treatment	Pre	-1.11108	0.358589	248	60	0.00232187	0.0404892	-3.20672
282	Zag1.sp900556295	Treatment x Helminth	Pre x Yes	-0.91027	0.294403	248	67	0.00231511	0.0404892	-3.20672
284	Phocaeicola.plebeius	Treatment	Pre	-0.938635	0.303813	248	240	0.00240883	0.0418576	-3.17348
285	Megasphaera.stantonii	Helminth	Yes	-2.0976	0.681676	248	176	0.0024365	0.0421899	-3.16557
286	HRGM_Genome_4281	Treatment	Pre	-0.631039	0.20438	248	75	0.0024499	0.0422736	-3.16359
287	HRGM_Genome_5200	Treatment	Pre	-0.986788	0.320124	248	149	0.00247124	0.0424933	-3.15841
288	Parolsenella.catena	Treatment	Pre	1.0402	0.337661	248	191	0.00251659	0.0431229	3.1437
289	Parasutterella.sp000980495	Treatment	Pre	-0.843826	0.274387	248	66	0.00252651	0.043143	-3.14323
290	Eisenbergiella.tayi	Helminth	Yes	-1.07138	0.350168	248	247	0.00253774	0.0431853	-3.14225
291	Prevotella.sp002299635	Treatment	Pre	-1.10019	0.357956	248	191	0.00256643	0.0435235	-3.13445
292	Prevotella.sp900290275	Treatment	Pre	-1.24252	0.404913	248	204	0.00260961	0.0441042	-3.1212
294	HRGM_Genome_0275	Treatment	Pre	-1.29073	0.421608	248	219	0.00264444	0.0444935	-3.11241
293	Prevotella.sp900540375	Treatment	Pre	-0.942067	0.30804	248	138	0.00265068	0.0444935	-3.11241
295	HRGM_Genome_1326	Treatment	Pre	-0.664496	0.217327	248	64	0.00266167	0.0445266	-3.11167
297	HRGM_Genome_3010	Treatment	Pre	1.16098	0.380991	248	192	0.00272297	0.0452453	3.09566
296	UBA5446.sp900543085	Helminth	Yes	-1.29158	0.42529	248	211	0.00271845	0.0452453	-3.09566
298	UBA7597.sp003448195	Treatment	Pre	-1.07701	0.353323	248	102	0.00277263	0.0459159	-3.08094
299	Corynebacterium.afermentans	Treatment	Pre	0.801363	0.263512	248	73	0.00278707	0.0460007	3.0791
300	Acidaminococcus.fermentans	Helminth	Yes	-1.30893	0.432648	248	159	0.00279919	0.0460466	-3.0781
301	Prevotella.sp900551055	Treatment	Pre	-0.859061	0.282778	248	111	0.00281619	0.0461725	-3.07537
302	Mailhella.massiliensis	Treatment	Pre	-0.996091	0.328925	248	123	0.00290265	0.0474324	-3.04845
303	GCA.900066905.sp900066905	Treatment	Pre	0.93597	0.309114	248	246	0.00293823	0.047725	3.0423
305	HRGM_Genome_4268	Treatment	Pre	-0.963789	0.318433	248	150	0.00294572	0.047725	-3.0423
304	Nesterenkonia.massiliensis	Treatment	Pre	0.732062	0.242291	248	73	0.00294957	0.047725	3.0423
307	Dorea.sp000509125	Treatment x Helminth	Pre x Yes	0.580886	0.192637	248	248	0.00303786	0.0488871	3.01824
306	HRGM_Genome_3214	Treatment	Pre	0.604387	0.200561	248	244	0.00304577	0.0488871	3.01824
308	UBA11475.sp003538975	Treatment	Pre	-0.775908	0.257144	248	86	0.00305111	0.0488871	-3.01824
309	Erysipelatoclostridium.sp002160495	Treatment	Pre	0.694808	0.231104	248	247	0.00311875	0.0498092	2.99955
310	Coprococcus.sp000154245	Helminth	Yes	-1.30679	0.436991	248	247	0.00315198	0.049908	-2.99757
311	Desulfovibrio.sp002159665	Treatment	Pre	-0.506203	0.168616	248	50	0.00314719	0.049908	-2.99757
312	Porphyromonas.sp900548415	Helminth	Yes	1.06958	0.358049	248	60	0.00315528	0.049908	2.99757
313	Bacteroides.sp003463205	Treatment	Pre	-1.14253	0.380593	248	223	0.00316642	0.0499242	-2.99725

## Sheet: Supplementary Table S7
Table S7. Relative impact of the deworming on gut microbiome dissimilarity of different group of Orang Asli samples based on their gut microbiome data in pre, 21-days and 42-days after the anthelminthic treatment (ADONIS, ANOSIM and Betadisper, permutation = 999).
Group	Jaccard							Bray-Curtis							Sample size
	ADONIS			ANOSIM		Tukey test		ADONIS			ANOSIM		Tukey test
	p	F statistic	R2	p	R value	Compare group	p	p	F statistic	R2	p	R	Compare group	p
			value							value		value
Responders	0.001	1.413	0.017	0.001	0.053	Pre vs 21-Day	0.7096	0.001	1.808	0.021	0.001	0.053	Pre vs 21-Day	0.6973	Responders-paired Orang Asli samples (n = 51)
						Pre vs 42-Day	0.9966						Pre vs 42-Day	0.9974
						21-Day vs 42-Day	0.7567						21-Day vs 42-Day	0.7391
Uninfected	0.219	1.067	0.014	0.002	0.037	Pre vs 21-Day	0.9945	0.071	1.256	0.016	0.001	0.037	Pre vs 21-Day	0.9916	Uninfected-paired Orang Asli samples (n = 34)
						Pre vs 42-Day	0.9902						Pre vs 42-Day	0.9894
						21-Day vs 42-Day	0.9705						21-Day vs 42-Day	0.9632
All	0.001	1.746	0.011	0.001	0.052	Pre vs 21-Day	0.8404	0.001	2.412	0.015	0.001	0.052	Pre vs 21-Day	0.8316	All-paired Orang Asli samples (n = 85)
						Pre vs 42-Day	0.9379						Pre vs 42-Day	0.9269
						21-Day vs 42-Day	0.6399						21-Day vs 42-Day	0.6102

## Sheet: Supplementary Table S8
Table S8. Spearman correlation analysis on the growth rate (GRiD score) of the bacterial species with Trichuris burden among the pre-treatment samples.
No	Species	Correlation coefficients	p	p after controlling for Village
1	Prevotella_stercorea	0.394632	1.57806e-14	4.89488e-06
2	Catenibacterium_sp._CAG.290	0.383688	9.34747e-14	0.000367252
3	Bacteroides_sp._CAG.709	0.379934	1.69502e-13	0.00610975
4	Alistipes_sp._CAG.435	0.376363	2.96441e-13	0.0338311
5	Ruminococcus_faecis	0.364001	1.94843e-12	0.00812272
6	Streptococcus_pasteurianus	0.359179	3.974e-12	1.42464e-05
7	Prevotella_lascolaii	0.358923	4.12611e-12	0.0263843
8	Senegalimassilia_anaerobia	0.358789	4.20807e-12	0.177971
9	Bacteroides_sp._CAG.770	0.358378	4.46874e-12	7.18879e-05
10	Phascolarctobacterium_succinatutens	0.352257	1.08301e-11	3.87179e-06
11	Bifidobacterium_longum	-0.351147	1.26902e-11	7.9893e-08
12	Prevotella_sp._P4.51	0.349551	1.592e-11	1.51142e-06
13	Christensenellaceae_bacterium_Phil1	0.315611	1.47446e-09	0.118608
14	Lachnoclostridium_sp._SNUG30370	0.312216	2.25068e-09	6.49685e-06
15	Alistipes_putredinis	-0.309869	3.00541e-09	0.0631251
16	Actinobacteria_bacterium_UC5.1.1C2	-0.308794	3.42832e-09	0.000634927
17	Phocaiecola_vulgatus	-0.308731	3.45445e-09	0.0529465
18	Bacteroides_sp._CAG.545	0.299148	1.09087e-08	0.385742
19	Firmicutes_bacterium_CAG.212	0.295392	1.69266e-08	0.03941
20	Megamonas_funiformis	-0.294857	1.80119e-08	0.1229
21	Bacteroides_stercoris	-0.294256	1.93097e-08	0.172673
22	Bifidobacterium_breve	-0.292837	2.27403e-08	0.00259569
23	Clostridium_sp._CAG.510	0.291286	2.71667e-08	0.0132032
24	Clostridium_sp._AT4	-0.287937	3.97407e-08	0.0255567
25	Bifidobacterium_bifidum	-0.287855	4.01089e-08	0.0120506
26	Bacteroidales_bacterium_H9	0.286735	4.54975e-08	0.00669974
27	Adlercreutzia_equolifaciens	-0.284285	5.98358e-08	0.267983
28	Ruminococcus_sp._CAG.488	0.283581	6.47036e-08	0.5471
29	Prevotella_sp._P4.67	0.281548	8.09957e-08	0.106656
30	Prevotella_sp._885	0.281518	8.12593e-08	0.00128342
31	Bifidobacterium_bifidum_CAG.234	-0.273431	1.9508e-07	0.0611726
32	Eubacterium_coprostanoligenes	0.271677	2.35029e-07	1.45039e-10
33	Anaerotruncus_colihominis	-0.27144	2.40998e-07	0.192184
34	Alistipes_sp._AL.1	-0.268272	3.36129e-07	0.269197
35	Clostridiales_bacterium_VE202.16	-0.268135	3.40983e-07	0.0712668
36	Prevotella_sp._P4.65	0.264173	5.13762e-07	0.000623965
37	Candidatus_Melainabacteria_bacterium_MEL.A1	0.263601	5.44799e-07	1.09031e-05
38	Bifidobacterium_sp._12_1_47BFAA	-0.263146	5.70748e-07	4.83844e-07
39	Prevotellamassilia_timonensis	0.258951	8.7306e-07	0.352437
40	Bacteroides_sp._3_1_13	-0.257563	1.00332e-06	0.125733
41	Bacteroides_caccae	-0.255245	1.26319e-06	0.233657
42	Sinorhizobium_sp._GL28	0.254785	1.32206e-06	0.0347708
43	Clostridiales_bacterium_41_21_two_genomes	-0.253782	1.4593e-06	0.327662
44	Subdoligranulum_sp._60_17	0.250489	2.01266e-06	0.816643
45	Faecalibacterium_sp._CAG.74_58_120	0.249983	2.11384e-06	0.319507
46	Bacteroides_sp._3_1_33FAA	-0.249874	2.13623e-06	0.195849
47	uncultured_Faecalibacterium_sp.	0.249388	2.23884e-06	0.80027
48	Bacilli_bacterium_Phil2	0.247841	2.59819e-06	0.985611
49	Alistipes_onderdonkii	-0.2468	2.87023e-06	0.355987
50	Clostridia_bacterium_UC5.1.1F7	-0.245198	3.34289e-06	0.359553
51	Bacteroides_sp._3_1_40A	-0.24317	4.04821e-06	0.0898927
52	Bacteroides_sp._43_108	-0.240714	5.09287e-06	0.446312
53	Ruminococcus_lactaris	0.240532	5.17969e-06	0.0413328
54	Alistipes_obesi	-0.239702	5.59443e-06	0.294824
55	Bacteroides_sp._D20	-0.239132	5.89684e-06	0.136696
56	Eggerthella_lenta	-0.238277	6.38048e-06	0.0223571
57	Megamonas_rupellensis	-0.237451	6.88351e-06	0.366634
58	Lachnospiraceae_bacterium_1_4_56FAA	-0.235751	8.03969e-06	0.149602
59	Oscillibacter_sp._ER4	0.234861	8.71678e-06	0.594156
60	Blautia_sp._CAG.237	0.232484	1.08008e-05	0.141506
61	Eubacterium_ramulus	0.232291	1.09897e-05	0.166052
62	Bacteroides_sp._CAG.98	-0.231913	1.13674e-05	0.420827
63	Lachnospiraceae_bacterium_7_1_58FAA	-0.228521	1.53633e-05	0.18445
64	Bacteroides_sp._4_3_47FAA	-0.228332	1.56213e-05	0.2354
65	Clostridium_sp._CAG.451	0.228331	1.56229e-05	0.282122
66	Bacteroides_sp._CAG.530	0.225807	1.9488e-05	9.60737e-06
67	Massilioclostridium_coli	0.225519	1.99822e-05	0.803091
68	Acidaminococcus_intestini	-0.224588	2.16625e-05	0.453844
69	Prevotella_sp._CAG.474	0.224169	2.24627e-05	0.0251775
70	Bacteroides_sp._AR29	-0.223953	2.28851e-05	0.0854753
71	Bifidobacterium_saguini	-0.223461	2.38785e-05	0.257104
72	Prevotella_ihumii	0.223067	2.47011e-05	0.0540424
73	Blautia_sp._Marseille.P3201T	-0.222459	2.60263e-05	0.0882189
74	Butyricimonas_sp._An62	-0.222298	2.63873e-05	0.477726
75	Firmicutes_bacterium_CAG_194_44_15	0.221194	2.89984e-05	0.267875
76	Butyrivibrio_crossotus_CAG.259	0.220187	3.15931e-05	0.00432208
77	Holdemanella_biformis	0.219893	3.23902e-05	0.0306125
78	Streptococcus_infantarius	0.219543	3.33651e-05	0.00919362
79	Carnobacterium_sp._N15.MGS.207	-0.218765	3.56302e-05	0.929188
80	Negativibacillus_massiliensis	-0.218724	3.57548e-05	0.36085
81	Firmicutes_bacterium_CAG.95	0.21688	4.17425e-05	0.00397158
82	Eubacterium_ventriosum	-0.215433	4.70895e-05	0.31545
83	Faecalibacterium_prausnitzii	0.214811	4.95819e-05	0.45193
84	Anaeromassilibacillus_sp._Marseille.P3876	0.213718	5.42644e-05	0.423171
85	Bacteroides_sp._1_1_30	-0.212272	6.11059e-05	0.210454
86	Bacteroides_massiliensis	-0.211861	6.31927e-05	0.888883
87	Prevotella_sp._P5.125	0.211217	6.66011e-05	0.0168062
88	Mogibacterium_diversum	0.211043	6.75494e-05	0.0422774
89	Klebsiella_pneumoniae	-0.210953	6.8043e-05	0.742057
90	Bacteroides_eggerthii	-0.210645	6.97725e-05	0.347406
91	Clostridia_bacterium_UC5.1.1D1	-0.21026	7.19813e-05	0.373517
92	Clostridium_sp._CAG.508	0.21016	7.25714e-05	0.528833
93	Eggerthella_sp._CAG.298	-0.209468	7.67461e-05	0.524604
94	Ruminococcus_sp._CAG.563	0.209047	7.93988e-05	0.590112
95	Clostridium_sp._CAG.127	0.208852	8.06536e-05	0.107724
96	Burkholderia_sp._K4410.MGS.135	-0.208829	8.08033e-05	0.284169
97	Bacteroides_faecis	0.208525	8.2805e-05	0.0904158
98	Barnesiella_intestinihominis	-0.208503	8.29515e-05	0.255157
99	Mycoplasma_sp._CAG.472	0.20826	8.45881e-05	0.643782
100	Lachnoclostridium_phocaeense	-0.207999	8.63737e-05	0.433714
101	Bacteroides_sp._4_1_36	-0.207431	9.03956e-05	0.155017
102	Intestinimonas_massiliensis	0.206249	9.93311e-05	0.313866
103	Prevotella_sp._CAG.279	0.205864	0.000102416	0.00373669
104	Bifidobacterium_angulatum	-0.203976	0.000118892	0.0190154
105	Eggerthella_sp._HGA1	-0.203293	0.000125445	0.26759
106	Anaeromassilibacillus_sp._An250	-0.202862	0.000129756	0.0637857
107	Ruminococcus_sp._DSM_100440	-0.202045	0.000138298	0.38536
108	Collinsella_sp._MS5	0.201783	0.000141157	0.378883
109	Clostridium_sp._CAG.594	0.201379	0.000145657	0.681184
110	Bacteroidales_bacterium_H8	0.199986	0.000162242	0.0211647
111	Bifidobacterium_merycicum	-0.199346	0.000170448	0.000511612
112	Klebsiella_sp._KGM.IMP216	-0.198516	0.000181659	0.148254
113	Bacteroides_sp._1_1_6	-0.197686	0.000193551	0.687258
114	Clostridium_sp._CAG.7	-0.196787	0.000207271	0.0583049
115	Clostridium_phoceensis	-0.195965	0.000220593	0.0972111
116	Bacteroides_sp._3_1_23	-0.195479	0.000228839	0.267168
117	Parabacteroides_sp._merdae.related_45_40	-0.195141	0.000234743	0.200713
118	Bacteroides_coprocola	-0.194511	0.000246136	0.700991
119	Megasphaera_elsdenii	-0.194225	0.000251488	0.138943
120	Clostridium_sp._CAG.628	0.193299	0.000269528	0.802732
121	Clostridium_sp._CAG.465	0.193222	0.000271078	0.495904
122	Clostridium_sp._CAG.715	0.19267	0.000282475	0.000130687
123	Bacteroides_sp._D22	-0.192139	0.00029384	0.727603
124	Clostridiales_bacterium_VE202.01	0.192117	0.000294309	0.772832
125	Roseburia_sp._CAG.18	-0.190421	0.000333607	0.641632
126	Acidaminococcus_sp._BV3L6	-0.190013	0.000343774	0.436829
127	Bacteroides_sp._HMSC073E02	-0.189442	0.000358473	0.340222
128	Roseburia_sp._CAG.45	0.188647	0.000379924	0.0724724
129	Prevotella_copri	0.188274	0.000390392	0.113681
130	Roseburia_sp._CAG.10041_57	0.186211	0.000453284	0.150407
131	Bacteroides_sp._43_46	-0.185676	0.000471095	0.220007
132	Coprobacillus_sp._8_2_54BFAA	-0.185575	0.000474524	0.573818
133	Butyricimonas_sp._Marseille.P4593	0.183976	0.000532005	0.755897
134	Oscillibacter_sp._57_20	0.183916	0.000534259	0.61278
135	Collinsella_bouchesdurhonensis	0.180104	0.000699008	0.879448
136	Escherichia_sp._MOD1.EC5350	0.179318	0.000738338	0.306384
137	Parabacteroides_merdae	-0.177836	0.000818123	0.268469
138	Eubacterium_sp._CAG.274	-0.177769	0.000821926	0.630046
139	Blautia_obeum	0.177759	0.000822486	0.930818
140	Dakarella_massiliensis	-0.177153	0.00085755	0.561901
141	Streptococcus_sp._ACS2	0.175891	0.000934981	0.96569
142	Clostridia_bacterium_UC5.1.1D4	-0.175639	0.000951156	0.337593
143	Bacteroides_xylanisolvens	-0.175196	0.000980326	0.284622
144	Prevotella_sp._P5.64	0.174545	0.0010246	0.0798341
145	Firmicutes_bacterium_CAG.129_59_24	0.174005	0.00106275	0.586425
146	Firmicutes_bacterium_CAG.24053_14	0.173989	0.00106389	0.842014
147	Ruminococcus_gnavus_CAG.126	-0.173493	0.00110016	0.576188
148	Alistipes_sp._CAG.29	-0.172574	0.00117029	0.298468
149	Intestinimonas_butyriciproducens	0.17228	0.00119354	0.895544
150	Clostridium_sp._28_17	0.17201	0.00121534	0.00164837
151	Bacteroides_sp._9_1_42FAA	-0.171979	0.00121787	0.288586
152	Sphaerochaeta_sp._Phil3	0.170449	0.00134844	0.915834
153	Prevotella_sp._P5.126	0.170213	0.00136975	0.0308534
154	Clostridia_bacterium_UC5.1.2G4	-0.168873	0.00149634	0.838578
155	Clostridium_sp._CAG.609	0.167704	0.00161555	0.606953
156	Ruminococcus_sp._CAG.108.related_41_35	0.167643	0.001622	0.671111
157	Enterococcus_faecium	0.167585	0.0016281	0.373278
158	Prevotella_sp._P5.60	0.167112	0.00167915	0.967767
159	Ruminococcaceae_bacterium_UBA6434	0.167082	0.00168241	0.979869
160	Firmicutes_bacterium_CAG.321	0.166708	0.00172387	0.473952
161	Bacteroides_sp._An269	-0.165755	0.00183366	0.630548
162	Megamonas_sp._Calf98.2	-0.165488	0.00186556	0.434581
163	Clostridium_sp._SY8519	-0.165468	0.00186797	0.109719
164	Firmicutes_bacterium_CAG.194	0.164663	0.00196738	0.306214
165	Lachnospiraceae_bacterium_TF01.11	0.164646	0.00196956	0.126555
166	Clostridium_sp._CAG.138	0.16409	0.00204109	0.928805
167	Coprococcus_catus	0.163615	0.0021041	0.248511
168	Streptococcus_sp._HMSC065C01	-0.163458	0.00212519	0.0857594
169	Prevotella_sp._P4.98	0.163265	0.0021516	0.325283
170	Faecalibacterium_sp._An58	0.162904	0.00220167	1.51297e-05
171	Roseburia_sp._CAG.18_43_25	-0.1628	0.00221625	0.641325
172	Roseburia_intestinalis_CAG.13	-0.161916	0.00234411	0.634665
173	Lachnospiraceae_bacterium_5_1_57FAA	-0.161074	0.002472	0.78954
174	Clostridium_sp._L2.50	-0.160845	0.00250792	0.019471
175	Alistipes_ihumii	-0.160819	0.00251197	0.159885
176	Bacteroides_plebeius_CAG.211	-0.160199	0.00261172	0.289809
177	Firmicutes_bacterium_CAG.313	0.160184	0.0026142	0.432406
178	Flavonifractor_plautii	-0.158688	0.0028701	0.760939
179	Acidaminococcus_massiliensis	-0.158582	0.00288904	0.391691
180	Ruminococcus_sp._CAG.108	0.158254	0.0029484	0.0385587
181	Streptococcus_sp._HMSC065H07	0.157709	0.00304952	0.0235654
182	Bacteroides_intestinalis	-0.157357	0.00311661	0.578988
183	Gemmiger_sp._An50	-0.156429	0.00329953	0.50536
184	Lachnoclostridium_sp._UBA5890	0.156218	0.00334262	0.316214
185	Klebsiella_quasipneumoniae	-0.156048	0.00337758	0.246939
186	Clostridium_sp._CAG.265	0.155858	0.00341711	0.183041
187	Clostridiales_bacterium_1_7_47FAA	-0.15527	0.00354205	0.613208
188	Erysipelotrichaceae_bacterium_6_1_45	-0.155035	0.00359306	0.114352
189	Erysipelotrichaceae_bacterium_2_2_44A	-0.1544	0.00373431	0.35255
190	Clostridiales_bacterium_VE202.28	-0.153259	0.00400104	0.743641
191	Prevotella_sp._S7.1.8	0.152946	0.00407715	0.819313
192	Odoribacter_sp._UNK.MGS.12	-0.152603	0.00416195	0.566097
193	Lachnoclostridium_sp._SNUG30386	-0.152582	0.00416724	0.984859
194	Phascolarctobacterium_sp._CAG.207	-0.152098	0.00428982	0.751915
195	Lactobacillus_rogosae	-0.15134	0.00448845	0.046022
196	Bifidobacterium_reuteri	-0.151265	0.00450861	0.368261
197	Klebsiella_sp._HMSC16A12	-0.151241	0.00451505	0.335924
198	Alistipes_sp._CAG.514	0.150872	0.00461504	0.21096
199	Bacteroides_finegoldii_CAG.203	-0.150847	0.00462198	0.861835
200	Candidatus_Gastranaerophilales_bacterium_HUM_7	0.150792	0.00463717	0.457295
201	Ruminococcaceae_bacterium_UBA6413	0.150622	0.00468415	0.623658
202	Mycoplasma_sp._CAG.956	0.149883	0.00489353	0.891633
203	Bacteroides_ovatus	-0.149837	0.004907	0.30098
204	Prevotella_sp._P4.76	0.14962	0.00497016	0.119789
205	Gordonibacter_massiliensis	-0.149213	0.00509083	0.518236
206	Bacteroides_ovatus_CAG.22	-0.148304	0.00536975	0.391306
207	Bacteroides_sp._N54.MGS.20	-0.147037	0.00578147	0.836081
208	Butyrivibrio_crossotus	0.145727	0.0062368	0.0695687
209	Streptococcus_sp._HMSC064H09	0.145661	0.00626056	0.00468144
210	Eubacterium_sp._CAG.38	-0.145608	0.00627943	0.404363
211	Clostridium_sp._DSM_4029	-0.145346	0.00637485	0.529634
212	Prevotellaceae_bacterium_UBA6398	0.145221	0.00642082	0.862736
213	Alistipes_sp._cv1	-0.145152	0.0064466	0.550986
214	Veillonella_infantium	0.14443	0.00671896	0.358875
215	Klebsiella_sp._2N3	-0.144327	0.00675832	0.351719
216	Prevotella_sp._CAG.520	0.143198	0.0072076	0.701394
217	Parabacteroides_sp._D26	-0.143132	0.00723463	0.5626
218	Eggerthella_timonensis	-0.142554	0.00747507	0.62522
219	Clostridiales_bacterium_VE202.14	-0.142284	0.00759009	0.707419
220	Streptococcus_macedonicus	0.142273	0.00759476	8.59814e-08
221	Streptococcus_sp._SR4	-0.141627	0.00787657	0.113187
222	Streptococcus_gallolyticus	0.141524	0.00792219	0.0201001
223	Firmicutes_bacterium_CAG.460	0.141192	0.00807102	0.984104
224	Odoribacter_sp._N15.MGS.14	0.140783	0.00825798	0.245845
225	Alistipes_sp._UBA1686	-0.140697	0.00829821	0.347345
226	Mordavella_sp._Marseille.P3756	-0.140693	0.00829977	0.199968
227	Bifidobacterium_kashiwanohense	-0.140594	0.00834603	0.124977
228	Prevotella_sp._Marseille.P4119	0.140013	0.00862092	0.215103
229	Clostridiales_bacterium_VE202.07	-0.139992	0.00863091	0.73123
230	Eubacterium_sp._38_16	0.139849	0.0086999	0.356757
231	Parasutterella_excrementihominis	-0.139246	0.00899583	0.766504
232	Parabacteroides_sp._20_3	-0.139243	0.00899731	0.314339
233	Clostridium_bolteae_CAG.59	-0.137875	0.00970329	0.800948
234	Christensenellaceae_bacterium_Phil10	0.137642	0.00982779	0.993738
235	Butyrivibrio_sp._CAG.318	0.137399	0.00996003	0.737441
236	Akkermansia_sp._UBA3271	0.137185	0.0100774	0.0280004
237	Bacteroides_thetaiotaomicron	-0.136558	0.0104283	0.456938
238	Streptococcus_sp._CCH8.H5	0.136479	0.0104732	0.627338
239	Dorea_sp._Marseille.P4003	0.136352	0.0105457	0.478451
240	Absiella_dolichum	0.136178	0.010646	0.721971
241	Bacteroides_finegoldii	-0.135915	0.0107992	0.68558
242	Merdibacter_massiliensis	-0.135907	0.010804	0.424004
243	Alistipes_putredinis_CAG.67	-0.1351	0.0112867	0.699645
244	Bacteroides_sp._2_2_4	-0.134771	0.0114887	0.238938
245	Bifidobacterium_adolescentis	-0.13473	0.0115144	6.19955e-07
246	Bacteroides_nordii	-0.134572	0.0116125	0.475101
247	Phocaiecola_vulgatus_CAG.6	-0.133373	0.0123841	0.601874
248	Tannerella_sp._6_1_58FAA_CT1	-0.133364	0.0123898	0.652512
249	Streptococcus_sp._CCH5.D3	0.133337	0.0124079	0.710614
250	Roseburia_faecis	-0.132933	0.0126781	0.279672
251	Prevotella_sp._UBA7594	0.132488	0.0129818	0.822781
252	Faecalibacterium_sp._An122	-0.132154	0.0132142	0.576336
253	Veillonella_sp._T14073.2	0.132031	0.0133006	0.220045
254	Bifidobacterium_imperatoris	-0.131589	0.0136153	0.170776
255	Enorma_massiliensis	-0.131391	0.0137579	0.568233
256	Clostridium_sp._26_21	0.131305	0.0138203	0.563997
257	Dialister_invisus	-0.131298	0.0138257	0.398552
258	uncultured_Bacteroides_sp.	0.130928	0.0140975	0.0337562
259	Parabacteroides_distasonis	-0.130911	0.0141106	0.643082
260	Roseburia_sp._CAG.471	0.130782	0.0142068	0.180152
261	Sutterella_wadsworthensis	-0.130626	0.0143234	0.643413
262	Bacteroides_cutis	-0.130371	0.014516	0.394936
263	Peptostreptococcus_stomatis	0.129915	0.0148672	2.78413e-09
264	Prevotella_bivia	0.129895	0.0148827	0.855393
265	Dialister_invisus_CAG.218	-0.12983	0.0149333	0.397497
266	Bacteroides_clarus	-0.129614	0.0151023	0.53609
267	Coprobacillus_sp._D6	-0.128556	0.0159565	0.752256
268	Eubacterium_sp._ER2	-0.128061	0.0163701	0.162652
269	Prevotella_sp._P5.108	0.12802	0.0164048	0.229421
270	Firmicutes_bacterium_CAG.65_45_313	0.126946	0.0173373	0.365445
271	Bifidobacterium_choerinum	-0.126879	0.0173968	0.467517
272	bacterium_LF.3	0.126623	0.0176259	0.118326
273	uncultured_Eubacterium_sp.	0.126369	0.0178568	0.255568
274	Klebsiella_sp._4_1_44FAA	-0.126301	0.017919	0.732848
275	Streptococcus_sp._HMSC072C09	-0.12628	0.0179376	0.183463
276	Dialister_succinatiphilus	0.126069	0.018132	0.663448
277	Collinsella_intestinalis	-0.125966	0.018227	0.344621
278	Clostridiales_bacterium_VE202.18	0.12588	0.0183071	0.677372
279	Streptococcus_parasanguinis	-0.125588	0.0185816	0.197708
280	Clostridium_sp._CAG.452	0.125533	0.0186334	0.692665
281	Lactobacillus_gasseri	-0.124663	0.0194728	0.324492
282	Eubacterium_sp._UNK.MGS.26	-0.124297	0.0198357	0.271784
283	Clostridia_bacterium_UC5.1.2E1	-0.124286	0.0198466	0.420359
284	Blautia_wexlerae	0.124016	0.0201183	4.70825e-05
285	Eubacterium_callanderi	-0.123666	0.0204754	0.416527
286	Escherichia_sp._MOD1.EC5287	0.123523	0.0206233	0.912861
287	Faecalitalea_sp._Marseille.P3755	-0.123335	0.0208175	0.60073
288	Alistipes_indistinctus	-0.123242	0.0209153	0.194416
289	Bacteroides_eggerthii_CAG.109	-0.122747	0.0214386	0.624782
290	Akkermansia_muciniphila_CAG.154	0.122654	0.0215386	0.527775
291	Bifidobacterium_pseudocatenulatum	0.12257	0.0216293	0.806538
292	Traorella_massiliensis	-0.12234	0.0218784	0.523272
293	Clostridiales_bacterium_UBA6386	0.122321	0.021899	0.765746
294	Pseudoflavonifractor_sp._An184	-0.12206	0.0221845	0.881626
295	Blautia_sp._SG.772	0.121634	0.0226578	0.511158
296	Ruminococcaceae_bacterium_cv2	-0.121404	0.0229174	0.170026
297	Merdimonas_faecis	-0.121362	0.0229655	0.314105
298	Bacteroides_sp._D2	-0.121311	0.0230231	0.566083
299	Firmicutes_bacterium_CAG.102	0.120648	0.0237876	0.393344
300	Blautia_hansenii	-0.120011	0.0245432	0.523664
301	Escherichia_sp._R3	-0.119601	0.0250408	0.893506
302	Veillonella_sp._S13053.19	0.119211	0.0255214	0.873991
303	Neobitarella_massiliensis	-0.119097	0.0256632	0.370786
304	Mitsuokella_multacida	0.118439	0.0264966	0.762661
306.5	Candidatus_Gastranaerophilales_bacterium_HUM_4	-0.118314	0.0266577	0.642613
306.5	Megamonas_funiformis_CAG.377	-0.118314	0.0266577	0.735276
306.5	Pseudoflavonifractor_sp._An85	-0.118314	0.0266577	0.598868
306.5	Ruminococcaceae_bacterium_UBA3269	-0.118314	0.0266577	0.923604
309	Coprobacillus_sp._3_3_56FAA	-0.118312	0.0266596	0.81179
310.5	Coprobacillus_sp._D7	-0.118312	0.0266605	0.721345
310.5	Desulfovibrio_sp._3_1_syn3	-0.118312	0.0266605	0.773866
312.5	Anaerostipes_caccae	-0.118311	0.0266608	0.806593
312.5	Bacteroides_sp._CAG.462	-0.118311	0.0266608	0.683721
314	Blautia_hydrogenotrophica	-0.118253	0.0267368	0.561347
315	Escherichia_sp._4_1_40B	-0.117241	0.0280734	0.205398
316	Lachnospiraceae_bacterium_3_1_46FAA	-0.116411	0.0292131	0.307765
317	uncultured_Roseburia_sp.	-0.116312	0.0293521	0.168045
318	Bacteroides_clarus_CAG.160	-0.115551	0.0304345	0.475358
319	Drancourtella_sp._An57	0.11426	0.0323514	0.843701
320	Clostridiales_bacterium_UBA3259	0.114175	0.032482	0.43525
321	Faecalibacterium_sp._An121	0.113932	0.0328547	0.00136889
322	Bacteroides_sp._41_26	-0.113532	0.0334769	0.480993
323	Eubacterium_sp._CAG76_36_125	-0.113246	0.0339281	0.474793
324	Blautia_sp._An81	-0.113152	0.0340781	0.604119
325	Anaeromassilibacillus_sp._Marseille.P3371	-0.112468	0.0351812	0.406513
326	Gemmiger_formicilis	0.112421	0.0352586	0.848265
327	Acidaminococcus_sp._D21	-0.112092	0.0358026	0.542293
328	Fusicatenibacter_saccharivorans	-0.112026	0.0359118	0.165737
329	Streptococcus_sp._oral_taxon_064	0.111941	0.0360526	0.936678
330	Prevotella_sp._UBA6442	0.111939	0.0360571	0.738604
331	Collinsella_sp._CAG.398	-0.111439	0.0369011	0.470939
332	Anaeromassilibacillus_sp._An200	-0.110751	0.0380885	0.537355
333	Clostridium_sp._HMb25	-0.110397	0.0387122	0.75099
334	Ruminococcaceae_bacterium_UBA5891	0.109761	0.039855	0.955386
335	Clostridioides_difficile	-0.109693	0.0399792	0.486499
336	Megasphaera_sp._MJR8396C	-0.10805	0.0430714	0.425061
337	Actinomyces_sp._HPA0247	0.107615	0.0439231	0.520536
338	Clostridia_bacterium_UC5.1.2D9	-0.107583	0.0439856	0.273055
339	Bacteroides_sp._CAG.20	-0.107282	0.0445835	0.984039
340	Criibacterium_bergeronii	0.107222	0.0447044	0.596456
341	Lachnospiraceae_bacterium_UBA7272	-0.107216	0.0447154	0.25376
342	Lachnospiraceae_bacterium_8_1_57FAA	-0.106612	0.0459402	0.940972
343	Veillonella_dispar	0.106362	0.0464553	0.939436
344	Streptococcus_sp._HMSC061E03	-0.106216	0.046758	0.153162
345	Odoribacter_sp._N54.MGS.14	-0.106157	0.0468814	0.464529
346	Bacteroidia_bacterium_UC5.1.2G11	-0.106139	0.0469189	0.757746
347	Akkermansia_sp._54_46	0.105984	0.0472425	0.69165
348	Lachnospiraceae_bacterium_UBA2886	0.105786	0.0476592	0.586859
349	uncultured_Collinsella_sp.	-0.105149	0.0490216	0.400843
350	Streptococcus_sp._HMSC064D12	-0.105025	0.0492904	0.126122

## Sheet: Supplementary Table S9
Table S9. Spearman correlation analysis on the growth rate (GRiD score) of the bacterial species with Trichuris burden among the Responders.
No	Species	Correlation coefficients	Adjusted p	p after controlling for Village
1	Clostridium_sp._CAG.81	-0.384377	5.35923e-06	0.79418
2	Lachnoclostridium_sp._SNUG30386	-0.348556	4.20866e-05	0.96749
3	Lactobacillus_rogosae	-0.336755	7.87491e-05	0.0515945
4	Clostridium_phoceensis	-0.335742	8.3005e-05	0.0843805
5	Bacteroides_massiliensis	-0.325978	0.000136562	0.366592
6	Prevotella_sp._P4.119	-0.319803	0.000185512	0.299671
7	Bacteroides_bouchesdurhonensis	-0.31069	0.000288107	0.187645
8	Roseburia_faecis	-0.305835	0.000362192	0.0392217
9	Burkholderia_sp._K4410.MGS.135	-0.304012	0.000394297	0.182933
10	Butyricimonas_sp._An62	-0.29537	0.000585346	0.442244
11	uncultured_Oscillibacter_sp.	-0.292185	0.000675035	0.0332792
12	Candidatus_Gastranaerophilales_bacterium_HUM_7	-0.270641	0.00169731	0.283445
13	Sutterella_wadsworthensis	-0.264988	0.00213619	0.370446
14	Parabacteroides_sp._ASF519	-0.262212	0.00238738	0.502788
15	Parabacteroides_goldsteinii	-0.260621	0.00254306	0.506061
16	Mogibacterium_diversum	0.249092	0.00397452	0.0211591
17	Eubacterium_sp._CAG.248	-0.23836	0.00591797	0.191228
18	Phocaeicola_vulgatus	-0.237872	0.00602368	0.0283899
19	Eubacterium_sp._CAG.252	-0.236483	0.00633382	0.499052
20	Bacteroides_cutis	-0.235442	0.00657549	0.418979
21	Lachnospira_sp._UBA4290	-0.232164	0.00739105	0.127139
22	Clostridiales_bacterium_KLE1615	0.22354	0.0099795	0.00724692
23	Eubacterium_sp._CAG.76	-0.220351	0.0111218	0.620459
24	Bilophila_wadsworthia	-0.217908	0.0120732	0.7934
25	Eubacterium_sp._36_13	-0.214187	0.0136591	0.590628
26	Desulfovibrio_piger	-0.20906	0.0161406	0.263162
27	Ruminococcus_sp._37_24	0.205216	0.01825	0.886649
28	Clostridiales_bacterium_VE202.21	0.204337	0.0187643	0.509162
29	Eubacterium_sp._CAG.38	-0.202098	0.0201323	0.410033
30	Roseburia_hominis	-0.201443	0.0205479	0.706954
31	Lachnospiraceae_bacterium_7_1_58FAA	-0.199464	0.0218503	0.269753
32	Prevotella_sp._P3.122	-0.198814	0.0222932	0.402096
33	Firmicutes_bacterium_CAG.102	-0.198296	0.0226513	0.988208
34	Shigella_sp._PAMC_28760	0.193864	0.0259261	0.251438
35	bacterium_UBA4637	-0.192727	0.0268281	0.355202
36	Mediterranea_massiliensis	-0.192175	0.027276	0.0732284
37	Bacteroides_sp._2_1_16	-0.191723	0.0276473	0.115233
38	Alistipes_obesi	-0.190193	0.0289372	0.259141
39	Duodenibacillus_massiliensis	-0.18934	0.0296771	0.318356
40	Escherichia_sp._MOD1.EC5990	0.188967	0.0300067	0.773486
41	Oscillibacter_sp._57_20	-0.185598	0.0331198	0.155657
42	Enterococcus_faecium	0.184169	0.0345212	0.847954
43	Clostridium_sp._SN20	-0.182398	0.0363265	0.84921
44	Prevotella_sp._CAG.924	-0.177051	0.0422669	0.486949
45	Lachnoclostridium_sp._SNUG30370	0.177009	0.0423155	0.00603971
46	Parabacteroides_merdae	-0.173749	0.0463256	0.113276
47	Oscillibacter_sp._CAG.241	-0.169892	0.0514708	0.574561
48	Bacteroides_thetaiotaomicron	-0.169037	0.0526742	0.0501219
49	Intestinimonas_butyriciproducens	-0.167702	0.054599	0.400542
50	Klebsiella_sp._PO552	0.166154	0.0569012	0.9981
51	Prevotella_ihumii	-0.165823	0.0574046	0.200956
52	Prevotella_sp._P3.120	-0.162865	0.0620607	0.903712
53	Parabacteroides_sp._D13	-0.159206	0.0682443	0.341062
54	Alistipes_onderdonkii	-0.158215	0.0700036	0.42873
55	Blautia_hansenii	0.156799	0.0725788	0.581595
56	Clostridiales_bacterium_VE202.18	0.155344	0.0753051	0.794435
57	Faecalibacterium_sp._An192	-0.149317	0.0874877	0.476059
58	Bacteroides_sp._43_108	-0.145694	0.095538	0.472749
59	Bacteroides_faecis	-0.142124	0.104031	0.257926
60	Prevotella_bivia	-0.141375	0.105888	0.387455
61	Eubacterium_sp._CAG.86	-0.140889	0.107104	0.626616
62	Bifidobacterium_saguini	0.140219	0.108802	0.723127
63	Actinomyces_sp._ICM39	0.137978	0.114628	0.511642
64	Prevotella_sp._P4.98	-0.13706	0.117085	0.393796
65	Parabacteroides_sp._merdae.related_45_40	-0.136734	0.117967	0.218731
66	Prevotella_sp._P5.119	-0.135282	0.121958	0.00613457
67	Firmicutes_bacterium_CAG.65_45_313	-0.134155	0.125128	0.0149346
68	uncultured_Lachnospira_sp.	-0.131144	0.133904	0.635983
69	Ruminococcus_sp._CAG.108	0.130804	0.134926	0.13543
70	Actinomyces_sp._ICM54	0.12806	0.143375	0.541792
71	Haemophilus_sp._HMSC068C11	-0.127777	0.144269	0.211061
72	Streptococcus_parasanguinis	0.12742	0.145404	0.640222
73	Faecalibacterium_sp._CAG.82	-0.11844	0.176185	0.529051
74	Bifidobacterium_moukalabense	0.116876	0.182003	0.692
75	Gordonibacter_urolithinfaciens	0.11417	0.192403	0.170648
76	Ruminococcaceae_bacterium_UBA3315	0.108554	0.215346	0.850189
77	Prevotella_sp._P5.64	-0.108088	0.217337	0.416186
78	uncultured_Bacteroides_sp.	-0.0996043	0.255827	0.409959
79	Bifidobacterium_sp._MSTE12	0.0953612	0.276738	0.0392121
80	Actinomyces_sp._HPA0247	0.0931252	0.288208	0.592276
81	Bacteroides_sp._2_2_4	-0.087237	0.31991	0.0783858
82	Collinsella_intestinalis	0.0838204	0.339301	0.6823
83	Dialister_succinatiphilus	-0.0822456	0.348485	0.621236
84	Eubacterium_eligens_CAG.72	-0.0801998	0.360646	0.591705
85	Haemophilus_sp._CCUG_60358	-0.0797303	0.363473	0.0320378
86	Sutterella_sp._KLE1602	-0.078144	0.373128	0.509274
87	Bacteroides_dorei_CAG.222	-0.0772383	0.37871	0.573898
88	Bacteroides_ovatus_CAG.22	-0.0691811	0.43057	0.36037
89	Oscillibacter_sp._KLE_1745	-0.0440761	0.615792	0.892888
90	Bacteroides_sp._4_3_47FAA	-0.0391934	0.655463	0.503225
91	Bacteroides_fragilis	-0.0310119	0.724092	0.404884
92	Prevotella_sp._P4.51	-0.0266205	0.761896	0.0015122
93	Prevotella_multisaccharivorax	-0.0225615	0.797349	0.469605

## Sheet: Supplementary Table S10
Table S10. MaAsLin2 results of the bacterial replication (based on GRiD score) that were associated with Trichuris infection while controlling for treatment group and village.
No	Species	Variable	Value	Coefficient	Standard error	N	N.not.0	p	Adjusted p	Signifcant associations
1	Clostridium_phoceensis	Trichuris	Yes	-0.579548	0.142315	132	44	0.000101204	0.0190476	-3.96081
3	Clostridium_sp._CAG.81	Trichuris	Yes	-0.896397	0.222015	132	56	9.24765e-05	0.0190476	-3.96081
2	Collinsella_sp._TF06.26	Trichuris	Yes	0.255028	0.0604428	132	130	5.77895e-05	0.0190476	3.96081
5	Desulfovibrio_piger	Trichuris	Yes	-0.384737	0.0944735	132	27	0.000101859	0.0190476	-3.96081
4	Ruminococcus_sp._5_1_39BFAA	Trichuris	Yes	0.284166	0.0667789	132	129	4.81727e-05	0.0190476	3.96081
6	Fusicatenibacter_saccharivorans	Trichuris	Yes	0.210852	0.0526586	132	131	0.000128545	0.0200317	3.91044
7	Collinsella_sp._4_8_47FAA	Trichuris	Yes	0.246607	0.0644684	132	130	0.000239591	0.0280022	3.57547
8	Lachnospiraceae_bacterium_2_1_58FAA	Trichuris	Yes	0.48077	0.124334	132	101	0.000217775	0.0280022	3.57547
9	Bacteroides_massiliensis	Trichuris	Yes	-0.276103	0.0743843	132	17	0.000357462	0.0371363	-3.29316
10	Prevotella_sp._P4.119	Trichuris	Yes	-0.393979	0.108953	132	21	0.000474906	0.0444037	-3.11443
